# Supplementary material for: The role of the ALKBH5 RNA demethylase in invasive breast cancer
Source: Discov Oncol. 2024 Aug 11;15:343. doi: 10.1007/s12672-024-01205-8 (PMC11317455; doi:10.1007/s12672-024-01205-8)
Supplement: Supplementary file 2 — Supplementary Material 2. [file 12672_2024_1205_MOESM2_ESM.xlsx]

## Sheet: Table S1
Supplementary Table 1
Patient Demographics for the Nottingham patient protein cohort
Parameters	Nottingham Protein Patient Cohort N (%)
Age
< 50 years	416 (31.6)
≥ 50 years	902 (68.4)
Tumour size
< 2cm	778 (59)
≥ 2cm	540 (41)
Grade
1	176 (13.4)
2	524 (39.8)
3	618 (46.9)
Stage
1	794 (60.2)
2	376 (28.5)
3	148 (11.2)
Tubule Formation
1	69 (5.2)
2	391 (29.7)
3	858 (65.1)
Pleomorphism
1	15 (11.1)
2	359 (27.2)
3	944 (71.6)
Mitosis
1	602 (45.7)
2	270 (20.5)
3	446 (33.8)
Multifocality
No	1000 (75.9)
Yes	318 (24.1)
Tumour Type
NST	884 (66.6)
ILC, including lobular mixed	104 (7.8)
Mixed NST and Iobular	81 (6.1)
Mixed NST and special type	38 (2.9)
Other Special tumour type including Mucinous, papillary, micropapillary, cribriform and adenoidcystic carcinoma	9 (0.7)
Metaplastic Carcinoma	3 (0.2)
Tubular and Tubular Mixed	199 (15)
Vascular Invasion
Negative	916 (69)
Positive	402 (30.3)
Associated DCIS
Negative	201 (15.1)
Positive	1112 (83.8)
LCIS
Negative	1131 (85.2)
Positive	182 (13.7)
Lymph Node Status
Negative	794 (60.2)
Positive	524 (39.8)
ER
Negative	274 (20.8)
Positive	1043 (79.2)
PgR
Negative	535 (41)
Positive	770 (59)
HER2
Negative	1134 (85.5)
Positive	181 13.6)
Triple Negative
No	1113 (85.5)
Yes	189 (14.5)
Ki67 index groups
< 15 Hscore	489 (49.9)
≥ 15 Hscore	491 (50.1)
Molecular classes
Luminal types combined	1043 (78.6)
HER2 enriched	70 (5.3)
TNBC	189 (14.2)
Nottingham Prognostic Index
Good Prognostic Group	419 (31.6)
Moderate Prognostic Group	674 (50.8)
Poor Prognostic Group	225 (17)
Menopausal status
Pre	466 (35.4)
Post	852 (64.6)
Chemotherapy
Non treated	837 (63.1)
Treated	480 (36.2)
Endocrine therapy
Non treated	427 (32.2)
Treated	891 (67.1)
Radiotherapy local
Non treated	372 (28.2)
Treated	946 (71.8)
Radiotherapy LNs
Non treated	1017 (77.2)
Treated	301 (22.8)

## Sheet: Table S2
Supplementary Table 2
ALKBH5 copy number alterations and mRNA expression in TCGA and METABRIC datasets. Statistically significant associations are highlighted in grey and in bold
	ALKBH5 expression METABRIC				ALKBH5 expression TCGA
CNA	Low (%)	High (%)	Total	p-value	Low (%)	High (%)	Total	p-value
Loss	169 (65.5%)	89 (34.5%)	258 (100%)	p<0.001	188 (44.1%)	238 (55.9%)	426 (100%)	p<0.001
Neutral	321 (19.4%)	1335 (80.6%)	1656 (100%)		18 (5.5%)	311 (94.5%)	329 (100%)
Gain	4 (6.3%)	60 (93.8%)	64 (100%)		0 (0%)	75 (100%)	75 (100%)

## Sheet: Table S3
Supplementary Table 3
Clinical association of ALKBH5 mRNA expression in the METABRIC dataset. Statistically significant associations are highlighted in grey and in bold
Parameters	ALKBH5 expression METABRIC
	Low (%)	High (%)	p-value
Age
< 50 years	122 (28.8%)	302 (71.2%)	0.043
≥ 50 years	373 (24%)	1183 (76%)
Tumour size
< 2cm	134 (21.5%)	488 (78.5%)	0.015
≥ 2cm	357 (26.7%)	981 (73.3%)
Grade
1	31 (18.2%)	139 (81.8%)	0.001
2	174 (22.6%)	596 (77.4%)
3	274 (28.8%)	678 (71.2%)
LN Stage
1	231 (23.40%)	756 (76.60%	0.159
2	168 (27%)	454 (73%)
3	87 (27.5%)	229 (72.5%)
LVI
Negative	229 (24.6%)	701 (75.4%)	0.338
Positive	170 (26.8%)	465 (73.2%)
ER
Negative	129 (27.2%)	345 (72.8%)	0.202
Positive	366 (24.3%)	1140 (75.7%)
PR
Negative	270 (28.7%)	670 (71.3%)	< 0.001
Positive	225 (21.6%)	815 (78.4%)
HER2
Negative	409 (23.6%)	1324 (76.4%)	< 0.001
Positive	86 (34.8%)	161 (65.2%)
Nottingham Prognostic Index
Good Prognostic Group	136 (20%)	544 (80%)	0.001
Moderate Prognostic Group	298 (27.10%)	803 (72.90%)
Poor Prognostic Group	61 (30.70%)	138 (69.30%)

## Sheet: Table S4
Supplementary Table 4
Clinical association of ALKBH5 mRNA expression in the DNA microarray and RNA-seq datasets from bc-GenExMiner. Statistically significant associations are highlighted in grey and in bold
Clinical parameter	all DNA microarray		all RNA-seq
Age	Higher in older patients	p=0.0021	Higher in older patients	p<0.0001
SBR grade status	Higher in grade 1	p(Welch) < 0.0001	Higher in grade 1	p(Welch) < 0.0001
Histological type	No difference	p=0.0821	Highest in mucinous	p(Welch) = 0.0489
Nodal status	No difference	p=0.0579	No difference	p=0.7551
ER status	Higher in ER positive	p<0.0001	Higher in ER positive	p<0.0001
PR status	Higher in PR positive	p<0.0001	Higher in PR positive	p<0.0001
combined ER and PR status	Higher in ER and PR positive	p(Welch) < 0.0001	Higher in ER and PR positive	p(Welch) < 0.0001
HER2 status	Higher in HER2 negative	p=0.0004	Higher in HER2 negative	p<0.0001
TNBC	Higher in non-TNBC	p=0.0019	Higher in non-TNBC	p<0.0001
NPI	No difference	p=0.1001	Higher in NPI 1	p(Welch) < 0.0001
PAM50	Highest in luminal A	p(Welch) < 0.0001	Highest in luminal A and B	p(Welch) < 0.0001

## Sheet: Table S5
Supplementary Table 5
Clinical associations with ALKBH5 nuclear and cytoplasmic protein expression in the Nottingham invasive breast carcinoma series. Statistically significant associations are highlighted in grey and in bold
Parameters	ALKBH5 Nuclear Expression			ALKBH5 Cytoplasmic Expression
	Low (%)	High (%)	p-value	Low (%)	High (%)	p-value
Age
< 50 years	291 (70)	125 (30)	0.04	77 (18.5)	339 (81.5)	0.18
≥ 50 years	579 (65.2)	323 (35.8)		196 (21.7)	706 (78.3)
Tumour size
< 2cm	494 (63.5)	284 (36.5)	0.021	150 (19.3)	628 (80.7)	0.123
≥ 2cm	376 (69.6)	164 (30.4)		123 (22.8)	417 (77.2)
Grade
1	98 (55.7)	78 (44.3)	<0.001	31 (17.6)	145 (82.4)	0.28
2	335 (63.9)	189 (36.1)		119 (22.7)	405 (77.3)
3	437 (70.7)	181 (29.3)		123 (19.9)	495 (80.1)
Stage
1	514 (64.7)	280 (35.3)	0.462	151 (19)	643 (81)	0.013
2	257 (68.4)	119 (31.6)		78 (20.7)	298 (79.3)
3	99 (870)	33.1 (448)		44 (29.7)	104 (70.3)
Tubule Formation
1	39 (56.5)	30 (43.5)	0.027	13 (18.8)	56 (81.2)	0.044
2	244 (62.4)	147 (37.6)		65 (16.6)	326 (83.4)
3	587 (68.4)	271 (31.6)		195 (22.7)	663 (77.3)
Pleomorphism
1	6 (40)	9 (60)	<0.001	2 (13.3)	13 (86.7)	0.28
2	214 (59.6)	145 (40.4)		84 (23.4)	275 (76.6)
3	650 (68.9)	294 (31.1)		187 (19.8)	757 (80.2)
Mitosis
1	370 (61.5)	232 (38.5)	0.006	138 (22.9)	464 (77.1)	0.165
2	190 (70.4)	80 (29.6)		48 (17.8)	222 (82.2)
3	310 (69.5)	136 (30.5)		87 (19.5)	359 (80.5)
Multifocality
No	654 (65.4)	346 (34.6)	0.538	196 (19.6)	804 (80.4)	0.137
Yes	216 (67.9)	102 (32.1)		77 (24.2)	241 (75.8)
Tumour Type
NST	592 (67)	292 (33)	0.505	167 (18.9)	717 (81.1)	<0.001
ILC, including lobular mixed	71 (68.3)	33 (31.7)		39 (37.5)	65 (62.5)
Mixed NST and Iobular	55 (67.9)	26 (32.1)		19 (23.5)	62 (76.5)
Mixed NST and special type	24 (63.2)	14 (36.8)		7 (18.4)	31 (81.6)
Other Special tumour type including Mucinous, papillary, micropapillary, cribriform and adenoidcystic carcinoma	5 (55.6)	4 (44.4)		1 (11.1)	8 (88.9)
Metaplastic Carcinoma	3 (100)	0 (0)		2 (66.7)	1 (33.3)
Tubular and Tubular Mixed	120 (60.3)	79 (39.7)		38 (19.1)	161 (80.9)
Vascular Invasion
Negative	599 (65.4)	317 (34.6)	0.588	183 (20)	733 (80)	0.397
Positive	271 (67.4)	131 (32.7)		90 (22.4)	312 (77.6)
Associated DCIS
Negative	141 (70.1)	60 (29.9)	0.415	41 (20.4)	160 (79.6)	0.533
Positive	725 (65.2)	387 (34.8)		232 (20.9)	880 (79.1)
LCIS
Negative	141 (70.1)	60 (29.9)	0.796	221 (19.5)	910 (80.5)	0.019
Positive	725 (65.2)	387 (34.8)		52 (28.6)	130 (71.4)
Lymph Node Status
Negative	514 (64.7)	280 (35.3)	0.368	151 (19)	643 (81)	0.114
Positive	356 (67.9)	168 (32.1)		122 (23.3)	402 (76.7)
ER
Negative	201 (73.4)	73 (26.6)	0.004	68 (24.8)	206 (75.2)	0.056
Positive	668 (64)	375 (36)		204 (19.6)	839 (80.4)
PgR
Negative	380 (71)	155 (29)	0.001	124 (23.2)	411 (76.8)	0.071
Positive	480 (62.3)	290 (37.7)		146 (19)	624 (81)
HER2
Negative	750 (66.1)	384 (33.9)	0.735	232 (20.5)	902 (79.5)	0.57
Positive	118 (65.2)	63 (34.8)		40 (22.1)	141 (77.9)
Triple Negative
No	712 (64)	401 (36)	0.001	225 (20.2)	888 (79.8)	0.336
Yes	144 (76.2)	45 (23.8)		44 (23.3)	145 (76.7)
Ki67 index groups
< 15 Hscore	254 (51.9)	235 (48.1)	0.04	108 (22.1)	381 (77.9)	0.205
≥ 15 Hscore	287 (58.5)	204 (41.5)		92 (18.7)	399 (81.3)
Molecular classes
Luminal types combined	668 (64)	375 (36)	0.005	204 (19.6)	839 (80.4)	0.177
HER2 enriched	44 (62.9)	26 (37.1)		21 (30)	49 (70)
TNBC	144 (76.2)	45 (23.8)		44 (23.3)	145 (76.7)
Nottingham Prognostic Index
Good Prognostic Group	246 (58.7%)	173 (41.3)	0.002	85 (20.3)	334 (79.7)	0.73
Moderate Prognostic Group	468 (69.4)	206 (30.6)		128 (19)	546 (81)
Poor Prognostic Group	156 (69.3)	69 (30.7)		60 (26.7)	165 (73.3)
Menopausal status
Pre	322 (69.1)	144 (30.9)	0.163	89 (19.1)	377 (80.9)	0.367
Post	548 (64.3)	304 (35.7)		184 (21.6)	668 (78.4)
Chemotherapy
Non treated	523 (62.5)	314 (37.5)	0.003	159 (19)	678 (81)	0.15
Treated	346 (72.1)	134 (27.9)		114 (23.8)	366 (76.3)
Endocrine therapy
Non treated	289 (67.7)	138 (32.3)	0.512	100 (23.4)	327 (76.6)	0.159
Treated	581 (65.2)	310 (34.8)		173 (19.4)	718 (19.4)
Radiotherapy local
Non treated	242 (65.1)	130 (34.9)	0.683	71 (19.1)	301 (80.9)	0.428
Treated	628 (66.4)	318 (33.6)		202 (21.4)	744 (78.6)
Radiotherapy LNs
Non treated	659 (64.8)	358 (35.2)	0.177	198 (19.5)	819 (80.5)	0.08
Treated	211 (70.1)	90 (29.9)		75 (24.9)	226 (75.1)
Biological therapy
Non treated	678 (67.6)	325 (32.4)	0.15	206 (20.5)	797 (79.5)	0.696
Treated	42 (60)	28 (40)		17 (24.3)	53 (75.7)

## Sheet: Table S6
Supplementary Table 6
A). Multivariate analysis of ALKBH5 nuclear expression compared with clinical parameters for breast cancer-specific survival, distant metastasis free survival, and disease free interval
	HR	95% CI		p-value
BCSS		Lower	Upper
ALKBH5 Nuclear	0.748	0.572	0.976	0.033
Vascular Invasion	0.425	0.332	0.543	<0.001
Tumour Size	1.818	1.418	2.332	<0.001
ER Status	0.854	0.617	1.182	0.341
PgR Status	0.604	0.45	0.809	<0.001
HER2 Status	0.732	0.537	0.999	0.049
DMFS
ALKBH5 Nuclear	0.842	0.66	1.074	0.167
Vascular Invasion	0.44	0.349	0.555	<0.001
Tumour Size	1.631	1.29	2.062	<0.001
ER Status	1.14	0.831	1.564	0.417
PgR Status	0.648	0.495	0.848	0.002
HER2 Status	0.658	0.497	0.871	0.003
Grade	1.431	1.154	1.774	0.001
DFI
ALKBH5 Nuclear	0.873	0.712	1.069	0.189
Vascular Invasion	0.566	0.464	0.691	<0.001
Tumour Size	1.476	1.21	1.801	<0.001
ER Status	0.955	0.719	1.267	0.749
PgR Status	0.748	0.592	0.944	0.014
HER2 Status	0.707	0.548	0.913	0.008
Grade	1.028	0.868	1.217	0.748
B). Multivariate analysis of ALKBH5 cytoplasmic expression compared with clinical parameters for breast cancer-specific survival, distant metastasis free survival, and disease free interval
	HR	95% CI		p-value
BCSS		Lower	Upper
ALKBH5 Cytoplasmic	0.692	0.529	0.905	0.007
Vascular Invasion	0.481	0.374	0.617	<0.001
Tumour Size	1.597	1.24	2.057	<0.001
ER Status	1.06	0.758	1.482	0.734
PgR Status	0.65	0.484	0.874	0.004
HER2 Status	0.839	0.614	1.146	0.271
Grade	1.769	1.39	2.252	<0.001
DMFS
ALKBH5 Cytoplasmic	0.81	0.626	1.048	0.109
Vascular Invasion	0.442	0.35	0.558	<0.001
Tumour Size	1.633	1.292	2.064	<0.001
ER Status	1.144	0.834	1.57	0.404
PgR Status	0.653	0.498	0.855	0.002
HER2 Status	0.669	0.505	0.885	0.005
Grade	1.458	1.176	1.808	<0.001
DFI
ALKBH5 Cytoplasmic	0.832	0.667	1.039	0.104
Vascular Invasion	0.568	0.465	0.694	<0.001
Tumour Size	1.477	1.211	1.802	<0.001
ER Status	0.957	0.721	1.271	0.763
PgR Status	0.751	0.595	0.949	0.016
HER2 Status	0.715	0.553	0.923	0.01
Grade	1.041	0.88	1.233	0.638
C). Multivariate analysis of ALKBH5 protein expression compared with clinical parameters for breast cancer-specific survival, distant metastasis free survival, and disease free interval
	HR	95% CI		p-value
BCSS		Lower	Upper
ALKBH5 Protein	0.683	0.502	0.928	0.015
Vascular Invasion	0.483	0.376	0.621	<0.001
Tumour Size	1.598	1.241	2.059	<0.001
ER Status	1.074	0.767	1.504	0.677
PgR Status	0.647	0.481	0.87	0.004
HER2 Status	0.824	0.604	1.125	0.223
Grade	1.737	1.367	2.209	<0.001
DMFS
ALKBH5 Protein	0.734	0.548	0.984	0.039
Vascular Invasion	0.444	0.352	0.561	<0.001
Tumour Size	1.632	1.291	2.063	<0.001
ER Status	1.161	0.845	1.595	0.356
PgR Status	0.651	0.497	0.854	0.002
HER2 Status	0.661	0.5	0.875	0.004
Grade	1.447	1.167	1.793	<0.001
DFI
ALKBH5 Protein	0.758	0.587	0.979	0.034
Vascular Invasion	0.571	0.468	0.697	<0.001
Tumour Size	1.477	1.211	1.802	<0.001
ER Status	0.963	0.725	1.28	0.797
PgR Status	0.753	0.597	0.951	0.017
HER2 Status	0.711	0.55	0.918	0.009
Grade	1.034	0.874	1.224	0.698

## Sheet: Table S7
Supplementary Table 7
Significantly (fold change ±2 and FDR-corrected p-value <0.05) DEGs with low vs high ALKBH5 expression in BC patients
A) Genes significantly up-regulated with low ALKBH5 expression										B) Genes significantly down-regulated with low ALKBH5 expression
Gene Identifier	baseMean	log2FoldChange	lfcSE	stat	pvalue	padj	gene symbol			Gene Identifier	baseMean	log2FoldChange	lfcSE	stat	pvalue	padj	gene symbol
ENSG00000260548	1.12463	3.50293	0.661547	5.29505	1.18982e-07	1.77758e-06	AL035425.3			ENSG00000012504	1.36704	-1.00137	0.381311	-2.62613	0.00863609	0.0239608	NR1H4
ENSG00000280322	1.97494	3.40136	0.497093	6.8425	7.78205e-12	3.80894e-10	AL035425.5			ENSG00000144583	34.4839	-1.00223	0.162338	-6.17375	6.66897e-10	1.9443e-08	MARCHF4
ENSG00000201315	1.9236	3.30393	1.38686	2.38232	0.0172041	0.0424385	RN7SKP227			ENSG00000128564	82.1398	-1.00323	0.196846	-5.09652	3.45948e-07	4.46393e-06	VGF
ENSG00000133124	18.2286	3.29737	0.301591	10.9333	7.99094e-28	2.36397e-25	IRS4			ENSG00000101435	20.4059	-1.00364	0.320683	-3.12969	0.00174993	0.00626656	CST9L
ENSG00000238554	2.03678	3.04064	0.461751	6.58501	4.54848e-11	1.82816e-09	RNU1-88P			ENSG00000178445	454.482	-1.00365	0.208109	-4.82271	1.41618e-06	1.47e-05	GLDC
ENSG00000228695	19.3426	2.95007	0.261623	11.276	1.72324e-29	5.7776e-27	CES1P1			ENSG00000131914	16.8549	-1.00391	0.300737	-3.33817	0.000843327	0.00340044	LIN28A
ENSG00000261409	23.6979	2.93629	0.244342	12.0171	2.88957e-33	1.19852e-30	AL035425.4			ENSG00000167858	28.0352	-1.0042	0.219156	-4.58212	4.60284e-06	4.05132e-05	TEKT1
ENSG00000201428	2.0342	2.91266	0.470516	6.19035	6.00294e-10	1.76805e-08	RN7SKP71			ENSG00000231476	9.9661	-1.00424	0.390719	-2.57023	0.010163	0.0274035	AC074389.2
ENSG00000234784	1.09318	2.86504	0.597964	4.79132	1.65686e-06	1.68207e-05	AL606517.2			ENSG00000150625	126.726	-1.00465	0.19809	-5.07168	3.94311e-07	5.00294e-06	GPM6A
ENSG00000226552	0.955564	2.83798	0.49838	5.69441	1.23802e-08	2.50424e-07	BX284613.1			ENSG00000118298	118.497	-1.00531	0.112961	-8.89963	5.6031e-19	8.50677e-17	CA14
ENSG00000275216	21.1534	2.78681	0.476248	5.85159	4.86905e-09	1.11178e-07	AL161431.1			ENSG00000260647	17.0644	-1.00565	0.0748548	-13.4347	3.78498e-41	2.41716e-38	AC127537.1
ENSG00000250612	38.8339	2.77532	0.626244	4.43169	9.34989e-06	7.41334e-05	AC114786.2			ENSG00000180440	8.57424	-1.00588	0.236997	-4.24425	2.19323e-05	0.000153036	SERTM1
ENSG00000232349	0.744951	2.76065	0.768917	3.59031	0.00033028	0.00154316	YBX1P7			ENSG00000257156	0.996884	-1.00595	0.236287	-4.25731	2.06902e-05	0.000145301	#N/A
ENSG00000251748	0.90215	2.7226	0.505113	5.39008	7.0425e-08	1.1266e-06	RNU4ATAC11P			ENSG00000254416	4.67847	-1.00687	0.333843	-3.01599	0.00256144	0.00862163	LINC02732
ENSG00000184330	144.386	2.64107	0.388987	6.78959	1.12453e-11	5.2978e-10	S100A7A			ENSG00000187268	4.88638	-1.00817	0.259828	-3.88013	0.000104401	0.000577765	FAM9C
ENSG00000235785	0.781394	2.63829	0.378823	6.96445	3.29684e-12	1.74299e-10	AL109767.1			ENSG00000188175	262.552	-1.00884	0.20708	-4.87173	1.10626e-06	1.19069e-05	HEPACAM2
ENSG00000241243	1.12054	2.58054	0.371501	6.94626	3.75096e-12	1.95482e-10	RN7SL629P			ENSG00000079393	39.1649	-1.00906	0.212141	-4.75654	1.96943e-06	1.95548e-05	DUSP13
ENSG00000253811	1.54775	2.53656	0.372882	6.80257	1.02771e-11	4.87591e-10	AC136424.2			ENSG00000207445	9.70869	-1.0092	0.165084	-6.11329	9.75987e-10	2.71931e-08	SNORD15B
ENSG00000267028	1.28528	2.51342	0.38156	6.58721	4.48171e-11	1.80855e-09	TCF4-AS1			ENSG00000273677	0.976624	-1.00954	0.385171	-2.62101	0.00876685	0.0242427	AL049692.1
ENSG00000203837	16.6581	2.49344	0.416216	5.99073	2.08896e-09	5.28587e-08	PNLIPRP3			ENSG00000256678	24.2908	-1.01072	0.32039	-3.15467	0.00160679	0.00583656	AC025423.3
ENSG00000231378	1.28161	2.48343	0.468594	5.29974	1.15968e-07	1.73965e-06	NDUFAF4P4			ENSG00000156687	9.68172	-1.01213	0.261718	-3.86724	0.000110076	0.000603856	UNC5D
ENSG00000180016	1.23263	2.45258	0.304748	8.04789	8.42318e-16	8.60127e-14	OR1E1			ENSG00000188770	1.22041	-1.01224	0.251366	-4.02695	5.65051e-05	0.000344241	OPTC
ENSG00000253733	1.26032	2.42934	0.368849	6.58626	4.51039e-11	1.81814e-09	LZTS1-AS1			ENSG00000163331	80.2317	-1.01269	0.213626	-4.74048	2.1321e-06	2.09426e-05	DAPL1
ENSG00000217330	1.14941	2.38558	0.433548	5.50247	3.74514e-08	6.48915e-07	SSXP10			ENSG00000255366	24.7546	-1.01467	0.151807	-6.68392	2.32628e-11	1.00855e-09	AC120036.4
ENSG00000163825	3.62969	2.38191	0.368382	6.46587	1.00717e-10	3.69384e-09	RTP3			ENSG00000107831	1.72403	-1.01659	0.20322	-5.00244	5.66104e-07	6.80289e-06	FGF8
ENSG00000246820	1.57638	2.3605	0.489372	4.82352	1.41045e-06	1.46494e-05	RIC3-DT			ENSG00000281001	0.678192	-1.01825	0.238639	-4.26689	1.98214e-05	0.000139957	#N/A
ENSG00000185640	32.147	2.35546	0.215056	10.9528	6.44173e-28	1.94865e-25	KRT79			ENSG00000104371	7.94474	-1.01976	0.198812	-5.12927	2.90863e-07	3.83807e-06	DKK4
ENSG00000147896	1.59333	2.35016	0.373652	6.28972	3.18042e-10	1.01635e-08	IFNK			ENSG00000125966	175.837	-1.0201	0.11381	-8.9632	3.15377e-19	4.91805e-17	MMP24
ENSG00000279940	1.26074	2.35001	0.327108	7.1842	6.7601e-13	4.31713e-11	AC073862.3			ENSG00000237233	19.5183	-1.02052	0.164698	-6.19632	5.77972e-10	1.71234e-08	TMEM26-AS1
ENSG00000172551	23716.6	2.33716	0.278973	8.37773	5.39568e-17	6.53868e-15	MUCL1			ENSG00000166317	201.542	-1.02057	0.219297	-4.65384	3.25802e-06	3.0121e-05	SYNPO2L
ENSG00000244356	0.999134	2.33395	0.61233	3.81159	0.000138076	0.000729414	RN7SL398P			ENSG00000173335	770.712	-1.02168	0.324819	-3.14539	0.00165864	0.00599247	CST9
ENSG00000237336	1.32106	2.28773	0.379793	6.02361	1.70572e-09	4.43323e-08	AL445489.1			ENSG00000196132	221.877	-1.02266	0.206861	-4.94372	7.6645e-07	8.75917e-06	MYT1
ENSG00000224563	1.15611	2.28196	0.452657	5.04127	4.62459e-07	5.73555e-06	LPP-AS1			ENSG00000107295	46.3495	-1.0232	0.199969	-5.1168	3.10755e-07	4.06615e-06	SH3GL2
ENSG00000279310	0.609932	2.26639	0.708683	3.19803	0.0013837	0.0051418	AC073530.2			ENSG00000205927	1.8907	-1.02398	0.294343	-3.47886	0.00050356	0.00220478	OLIG2
ENSG00000270764	1.18258	2.253	0.505406	4.4578	8.28048e-06	6.68973e-05	AC005070.1			ENSG00000179796	17.1367	-1.02409	0.201275	-5.088	3.61866e-07	4.64702e-06	LRRC3B
ENSG00000279460	1.16742	2.2251	0.421841	5.27473	1.32948e-07	1.96003e-06	AC112243.1			ENSG00000272372	3.92592	-1.02472	0.175324	-5.84475	5.07343e-09	1.14867e-07	AC009102.2
ENSG00000259073	1.10856	2.20025	0.487965	4.50904	6.5123e-06	5.43814e-05	FOXN3-AS2			ENSG00000185933	18.2164	-1.02568	0.17786	-5.76681	8.07884e-09	1.71704e-07	CALHM1
ENSG00000252985	1.17196	2.19891	0.366302	6.003	1.93705e-09	4.93248e-08	AC006443.1			ENSG00000125965	65.3516	-1.02596	0.187064	-5.48451	4.14611e-08	7.11042e-07	GDF5
ENSG00000240183	0.751685	2.17892	0.521337	4.17948	2.92179e-05	0.000195986	RN7SL297P			ENSG00000135577	4.76622	-1.02634	0.154532	-6.64159	3.10313e-11	1.2978e-09	NMBR
ENSG00000266767	2.20503	2.1551	0.304912	7.06793	1.57261e-12	9.06457e-11	AP000897.2			ENSG00000149948	38.4379	-1.0272	0.153866	-6.67596	2.45626e-11	1.05354e-09	HMGA2
ENSG00000258930	1.07328	2.12918	0.384778	5.53353	3.1385e-08	5.56016e-07	AC005230.1			ENSG00000187391	837.294	-1.02735	0.109449	-9.38656	6.19906e-21	1.12345e-18	MAGI2
ENSG00000171564	170.321	2.12817	0.352387	6.0393	1.54783e-09	4.07284e-08	FGB			ENSG00000149599	218.214	-1.02746	0.136646	-7.51912	5.51441e-14	4.28303e-12	DUSP15
ENSG00000267304	8.49384	2.12193	0.240831	8.81083	1.2422e-18	1.77226e-16	AC004637.1			ENSG00000232889	0.814092	-1.0283	0.282144	-3.6446	0.000267806	0.00128883	AC087499.3
ENSG00000269989	1.51257	2.11486	0.337423	6.2677	3.66429e-10	1.14227e-08	AC036176.3			ENSG00000237013	0.936915	-1.02968	0.342818	-3.00357	0.00266831	0.00891349	LINC01812
ENSG00000202184	1.05191	2.11381	0.404554	5.22504	1.74119e-07	2.46407e-06	RNU6-1283P			ENSG00000175264	1378.29	-1.02998	0.144787	-7.11372	1.12956e-12	6.8134e-11	CHST1
ENSG00000244588	8.04196	2.11222	0.280259	7.53668	4.82088e-14	3.78825e-12	RAD21L1			ENSG00000196581	91.7648	-1.02999	0.127288	-8.09179	5.87957e-16	6.11248e-14	AJAP1
ENSG00000251579	1.36448	2.11014	0.388814	5.42711	5.72748e-08	9.39396e-07	AC055733.3			ENSG00000145526	14.0162	-1.03084	0.276279	-3.73117	0.000190593	0.000964303	CDH18
ENSG00000279913	0.946667	2.10744	0.259964	8.10664	5.20382e-16	5.48077e-14	AP001962.1			ENSG00000273693	1.18568	-1.03113	0.34954	-2.94996	0.0031781	0.010315	C2orf27AP1
ENSG00000251129	10.7524	2.10113	0.360064	5.83542	5.36554e-09	1.19796e-07	LINC02506			ENSG00000101180	6.03282	-1.0317	0.236959	-4.3539	1.33734e-05	0.000100872	HRH3
ENSG00000255065	3.57469	2.09397	0.490624	4.26797	1.97261e-05	0.000139382	AP002001.2			ENSG00000154162	32.5815	-1.03279	0.256376	-4.0284	5.61585e-05	0.000342438	CDH12
ENSG00000264781	1.79532	2.08646	0.295854	7.05232	1.75955e-12	1.00272e-10	MIR4537			ENSG00000196115	0.688087	-1.03366	0.36078	-2.86507	0.00416921	0.0129759	ADAM5
ENSG00000248696	1.14919	2.08202	0.318971	6.52731	6.69617e-11	2.58052e-09	AC011406.1			ENSG00000157330	7.0318	-1.03426	0.267421	-3.86754	0.000109939	0.000603187	C1orf158
ENSG00000256739	0.705952	2.07995	0.374326	5.55651	2.7522e-08	4.96767e-07	AP002892.2			ENSG00000156096	67.8398	-1.03706	0.294854	-3.51721	0.000436101	0.00194887	UGT2B4
ENSG00000257835	0.846701	2.07813	0.585136	3.55154	0.000382985	0.00175098	AC073591.1			ENSG00000072310	18926.1	-1.03941	0.0877373	-11.8469	2.2337e-32	8.7251e-30	SREBF1
ENSG00000277769	0.999407	2.07637	0.482304	4.30511	1.66904e-05	0.00012097	RBM22P4			ENSG00000248538	32.8801	-1.04019	0.251299	-4.13926	3.48433e-05	0.000227351	AC022784.1
ENSG00000258380	1.36185	2.05876	0.420468	4.89635	9.76345e-07	1.07092e-05	AL356805.1			ENSG00000232862	6.2154	-1.04072	0.139242	-7.47414	7.771e-14	5.92142e-12	AL138787.1
ENSG00000200882	1.48968	2.05761	0.583454	3.5266	0.000420929	0.00189284	RNU6-681P			ENSG00000163536	1359.59	-1.0445	0.133415	-7.82892	4.92062e-15	4.45881e-13	SERPINI1
ENSG00000134760	283.424	2.05354	0.256651	8.0013	1.23111e-15	1.22299e-13	DSG1			ENSG00000271848	3.22795	-1.0451	0.196735	-5.3122	1.08307e-07	1.64063e-06	AC073389.2
ENSG00000214354	0.857305	2.05345	0.290057	7.07948	1.44692e-12	8.43682e-11	PAFAH1B1P1			ENSG00000258986	66.1591	-1.04512	0.267755	-3.90326	9.49037e-05	0.000533202	TMEM179
ENSG00000237993	1.26543	2.04999	0.327302	6.26328	3.76964e-10	1.17115e-08	AL365318.1			ENSG00000207148	1.42085	-1.04514	0.32577	-3.2082	0.00133568	0.00499241	AC093867.1
ENSG00000196228	23.743	2.04026	0.625064	3.26409	0.00109817	0.00424101	SULT1C3			ENSG00000186910	852.458	-1.04565	0.20836	-5.01847	5.20857e-07	6.35095e-06	SERPINA11
ENSG00000236863	1.74159	2.03953	0.325821	6.25968	3.85763e-10	1.1948e-08	RPL23AP23			ENSG00000270066	0.667194	-1.04588	0.304355	-3.43639	0.000589526	0.00251707	AL356488.2
ENSG00000253456	1.59823	2.02887	0.499509	4.06173	4.87101e-05	0.000302571	AC136424.1			ENSG00000260963	4.38528	-1.04589	0.25141	-4.16008	3.18131e-05	0.000210274	AC026462.3
ENSG00000167800	17.8744	2.02735	0.301464	6.72501	1.75575e-11	7.86629e-10	TBX10			ENSG00000122180	4.52752	-1.04712	0.253752	-4.12656	3.6823e-05	0.000237992	MYOG
ENSG00000254556	2.13542	2.02568	0.276277	7.33208	2.26603e-13	1.60227e-11	AF131215.2			ENSG00000225537	9.39667	-1.04759	0.358099	-2.92542	0.00343995	0.011027	AC073325.1
ENSG00000009709	128.807	2.02015	0.34195	5.90773	3.46856e-09	8.26721e-08	PAX7			ENSG00000101443	5532.81	-1.0482	0.174843	-5.99509	2.03374e-09	5.16563e-08	WFDC2
ENSG00000223584	1.74685	2.02001	0.34279	5.89283	3.79634e-09	8.92162e-08	TVP23CP1			ENSG00000232301	4.02672	-1.04844	0.217619	-4.81776	1.4518e-06	1.50043e-05	LNCPRESS1
ENSG00000200488	3.50515	2.01828	0.735815	2.74292	0.00608958	0.0178209	RN7SKP203			ENSG00000133083	3003.29	-1.04933	0.139188	-7.53894	4.73818e-14	3.73534e-12	DCLK1
ENSG00000279836	1.03108	2.01646	0.492213	4.09673	4.19022e-05	0.000265781	AP002967.1			ENSG00000239002	17.9124	-1.04954	0.190285	-5.51565	3.47486e-08	6.08903e-07	SCARNA10
ENSG00000259571	0.818931	2.0106	0.522327	3.84932	0.000118448	0.000642383	BLID			ENSG00000118702	22.806	-1.05013	0.290182	-3.61887	0.000295894	0.00140551	GHRH
ENSG00000224412	0.889276	1.99717	0.434925	4.59199	4.39032e-06	3.88467e-05	AC022022.1			ENSG00000256612	8040.8	-1.05069	0.235808	-4.45571	8.36144e-06	6.73755e-05	CYP2B7P
ENSG00000237223	21.9458	1.99656	0.264264	7.55517	4.18317e-14	3.33932e-12	SULT1C2P1			ENSG00000179148	68.7407	-1.05132	0.141296	-7.44052	1.00291e-13	7.45839e-12	ALOXE3
ENSG00000104755	6.62697	1.99642	0.430913	4.63301	3.6039e-06	3.27822e-05	ADAM2			ENSG00000124780	75.3326	-1.05155	0.161992	-6.49135	8.50712e-11	3.18388e-09	KCNK17
ENSG00000249558	1.03413	1.98399	0.361467	5.48872	4.04866e-08	6.9611e-07	RCC2P4			ENSG00000280061	0.635113	-1.05165	0.331829	-3.16925	0.00152835	0.00559257	AC011504.1
ENSG00000230399	1.29268	1.983	0.303323	6.53757	6.25271e-11	2.42824e-09	RBBP8P1			ENSG00000273319	13.5165	-1.0529	0.156403	-6.73198	1.67368e-11	7.52369e-10	AC058791.1
ENSG00000206779	0.872552	1.97636	0.594399	3.32498	0.000884254	0.00353886	CR589951.1			ENSG00000166596	24.785	-1.05552	0.115655	-9.12651	7.07436e-20	1.17129e-17	CFAP52
ENSG00000196344	8.63819	1.96936	0.499657	3.94143	8.09969e-05	0.000466202	ADH7			ENSG00000214252	8.90527	-1.05644	0.188414	-5.607	2.05862e-08	3.88118e-07	AZGP1P2
ENSG00000231965	1.27848	1.96742	0.435804	4.51447	6.34753e-06	5.32042e-05	AF131215.1			ENSG00000162482	1532.78	-1.05675	0.168679	-6.26487	3.73142e-10	1.16107e-08	AKR7A3
ENSG00000141255	11.4668	1.96534	0.191095	10.2846	8.26653e-25	2.13197e-22	SPATA22			ENSG00000108641	583.096	-1.05701	0.0668938	-15.8013	3.04829e-56	3.71642e-53	B9D1
ENSG00000169075	2.14489	1.96292	0.293676	6.68395	2.3259e-11	1.00855e-09	Z99496.1			ENSG00000260742	64.0625	-1.0584	0.15299	-6.91811	4.57695e-12	2.3578e-10	AC009962.1
ENSG00000279757	1.00022	1.96256	0.316867	6.19365	5.87853e-10	1.7365e-08	AC132068.1			ENSG00000248590	2.98268	-1.05901	0.315037	-3.36153	0.00077511	0.0031734	GLDCP1
ENSG00000230539	1.26788	1.96168	0.265956	7.37594	1.63185e-13	1.17871e-11	AOAH-IT1			ENSG00000116147	62.2761	-1.05957	0.157788	-6.71513	1.87899e-11	8.35331e-10	TNR
ENSG00000254811	3.9285	1.96124	0.434424	4.51457	6.34466e-06	5.31913e-05	AP002001.1			ENSG00000255042	0.839919	-1.05968	0.349536	-3.03166	0.0024321	0.00825466	AC109635.3
ENSG00000230661	1.19797	1.93932	0.370485	5.23454	1.65399e-07	2.35865e-06	YY1P1			ENSG00000227455	3.36515	-1.05974	0.305798	-3.46548	0.000529288	0.00230156	AL450345.1
ENSG00000211638	553.775	1.93641	0.214908	9.01042	2.05267e-19	3.27719e-17	IGLV8-61			ENSG00000272342	9.05015	-1.06302	0.27763	-3.8289	0.000128719	0.000687838	AC116609.3
ENSG00000237329	1.95171	1.93202	0.299806	6.44423	1.16191e-10	4.17385e-09	AL356320.2			ENSG00000129990	78.8057	-1.06528	0.21196	-5.02586	5.01173e-07	6.1447e-06	SYT5
ENSG00000239627	1.48146	1.92836	0.361881	5.32871	9.89117e-08	1.50911e-06	RPL12P20			ENSG00000167740	1457.92	-1.06573	0.0679937	-15.6739	2.28142e-55	2.62252e-52	CYB5D2
ENSG00000244125	2.73393	1.92299	0.726542	2.64677	0.00812655	0.0227748	AC078882.1			ENSG00000227514	2.90653	-1.06764	0.280911	-3.80063	0.000144326	0.000758745	AC107890.1
ENSG00000274303	1.04222	1.91619	0.469872	4.07811	4.54041e-05	0.000284407	AP000659.1			ENSG00000089250	15.1192	-1.06877	0.163887	-6.52137	6.96693e-11	2.67718e-09	NOS1
ENSG00000171405	0.60753	1.91596	0.520528	3.6808	0.000232502	0.00114369	XAGE5			ENSG00000227906	4.90487	-1.07019	0.160004	-6.6885	2.25468e-11	9.81737e-10	SNAP25-AS1
ENSG00000147588	7.82902	1.9124	0.334042	5.72503	1.03413e-08	2.13804e-07	PMP2			ENSG00000253959	13.2681	-1.07344	0.193843	-5.53769	3.06488e-08	5.44652e-07	LINC01863
ENSG00000222414	1.18989	1.9081	0.633979	3.00972	0.00261486	0.00876332	RNU2-59P			ENSG00000227236	0.499596	-1.07368	0.464067	-2.31363	0.020688	0.0494823	AL583844.1
ENSG00000211877	0.77594	1.90745	0.300253	6.35281	2.11423e-10	7.0299e-09	TRAJ12			ENSG00000230432	1.76673	-1.07424	0.328951	-3.26564	0.00109216	0.00422182	AC114803.1
ENSG00000243333	0.496451	1.90647	0.575947	3.31015	0.00093247	0.00370127	RN7SL174P			ENSG00000270777	0.946939	-1.07677	0.238934	-4.50658	6.58797e-06	5.48993e-05	AL158042.1
ENSG00000280270	0.69057	1.90597	0.32093	5.9389	2.86948e-09	7.01383e-08	AC068299.2			ENSG00000175267	51.8421	-1.07714	0.162871	-6.61341	3.75556e-11	1.54338e-09	VWA3A
ENSG00000224007	1.34708	1.89547	0.392955	4.82363	1.40969e-06	1.46477e-05	USP12P2			ENSG00000188916	791.597	-1.07819	0.209401	-5.14893	2.6197e-07	3.49696e-06	INSYN2A
ENSG00000244230	1.67878	1.89447	0.536307	3.53243	0.000411753	0.00185864	RN7SL151P			ENSG00000260701	2.40879	-1.0792	0.340311	-3.17122	0.00151799	0.00556123	AC025284.1
ENSG00000115386	1.67436	1.8876	0.596576	3.16406	0.00155587	0.00567709	REG1A			ENSG00000179598	408.996	-1.07943	0.0703045	-15.3536	3.34945e-53	3.36896e-50	PLD6
ENSG00000257640	0.786589	1.88178	0.561595	3.35078	0.000805834	0.00327652	#N/A			ENSG00000131737	2.81628	-1.08292	0.386833	-2.79944	0.0051192	0.0154082	KRT34
ENSG00000211879	0.914136	1.88069	0.29297	6.41938	1.36829e-10	4.77041e-09	TRAJ10			ENSG00000260318	188.888	-1.08304	0.231589	-4.67657	2.91718e-06	2.73901e-05	COX6CP1
ENSG00000211881	0.729094	1.88018	0.347659	5.40811	6.36941e-08	1.02999e-06	TRAJ8			ENSG00000006071	678.342	-1.0835	0.18144	-5.97166	2.34851e-09	5.87245e-08	ABCC8
ENSG00000211623	1.03795	1.87912	0.362758	5.18009	2.21784e-07	3.04333e-06	IGKV2D-26			ENSG00000171246	100.362	-1.08376	0.167078	-6.48659	8.78017e-11	3.27086e-09	NPTX1
ENSG00000257284	0.564521	1.87693	0.676225	2.7756	0.00551005	0.0163932	AC013437.1			ENSG00000133863	11.9354	-1.08599	0.321309	-3.37988	0.000725175	0.00300133	TEX15
ENSG00000230322	1.67634	1.86264	0.317054	5.87485	4.23221e-09	9.7859e-08	AL136320.1			ENSG00000272104	0.829426	-1.08612	0.238621	-4.55168	5.32193e-06	4.58298e-05	Z84492.2
ENSG00000167014	1.48672	1.86097	0.448378	4.15045	3.31824e-05	0.000217821	TERB2			ENSG00000259757	14.3616	-1.08635	0.211971	-5.12501	2.97524e-07	3.92082e-06	AC091891.1
ENSG00000254330	1.33746	1.85979	0.497594	3.73758	0.000185803	0.00094409	AC104232.2			ENSG00000102678	35.7944	-1.08669	0.185183	-5.86821	4.40519e-09	1.01451e-07	FGF9
ENSG00000203647	1.82315	1.8542	0.377419	4.91283	8.97719e-07	1.0005e-05	AC106827.2			ENSG00000234979	10.1406	-1.08913	0.356114	-3.05836	0.00222549	0.00765961	Z82185.1
ENSG00000223430	0.717214	1.85397	0.611102	3.03381	0.00241485	0.00820234	AC011243.1			ENSG00000178233	10.8744	-1.09025	0.154191	-7.07077	1.54074e-12	8.90185e-11	TMEM151B
ENSG00000199806	1.2709	1.85313	0.290185	6.38603	1.70251e-10	5.79013e-09	RNA5SP491			ENSG00000091542	6118.17	-1.09206	0.0211104	-51.7309	0	0	ALKBH5
ENSG00000243313	1.24539	1.85278	0.324009	5.71831	1.07592e-08	2.21305e-07	RN7SL285P			ENSG00000188100	17.2434	-1.0924	0.310872	-3.51399	0.000441437	0.00196834	FAM25A
ENSG00000252452	1.76429	1.85207	0.319844	5.79055	7.01551e-09	1.51343e-07	RNU6-107P			ENSG00000106018	214.85	-1.09301	0.185874	-5.88037	4.09362e-09	9.51466e-08	VIPR2
ENSG00000232768	1.3827	1.84945	0.312816	5.91228	3.37397e-09	8.07046e-08	AL356320.1			ENSG00000103723	342.49	-1.09306	0.147841	-7.39349	1.43022e-13	1.04242e-11	AP3B2
ENSG00000259013	0.920124	1.84544	0.427618	4.31564	1.59139e-05	0.000116285	AL118558.2			ENSG00000105668	75.9792	-1.0931	0.207613	-5.26508	1.40127e-07	2.05157e-06	UPK1A
ENSG00000201533	1.55705	1.84505	0.313945	5.87697	4.17844e-09	9.67405e-08	RN7SKP237			ENSG00000226057	3.64493	-1.09348	0.379142	-2.88408	0.00392556	0.0123283	PHF2P2
ENSG00000234361	1.19606	1.84281	0.382792	4.81412	1.47847e-06	1.52599e-05	AL391863.2			ENSG00000169126	57.4709	-1.09394	0.174055	-6.28506	3.27735e-10	1.04039e-08	ARMC4
ENSG00000229608	0.739097	1.83794	0.292818	6.27674	3.45747e-10	1.08931e-08	GOLGA2P4			ENSG00000112562	6467.48	-1.09648	0.10704	-10.2436	1.26475e-24	3.20029e-22	SMOC2
ENSG00000211658	165.938	1.83503	0.215549	8.51332	1.69024e-17	2.12511e-15	IGLV3-27			ENSG00000224592	7.07603	-1.09867	0.156509	-7.01984	2.22123e-12	1.23605e-10	MIR3659HG
ENSG00000281179	1.5899	1.83484	0.313079	5.86062	4.6113e-09	1.05894e-07	AC135068.8			ENSG00000100012	1.22687	-1.09915	0.239563	-4.58814	4.47214e-06	3.94578e-05	SEC14L3
ENSG00000228548	1.54132	1.83141	0.291939	6.27324	3.53604e-10	1.10713e-08	ITPKB-AS1			ENSG00000079557	0.517212	-1.09996	0.372593	-2.95218	0.00315537	0.010252	AFM
ENSG00000243437	0.750503	1.82888	0.423514	4.31834	1.57205e-05	0.000115248	RN7SL370P			ENSG00000204983	19.2727	-1.10283	0.289138	-3.8142	0.000136623	0.000722971	PRSS1
ENSG00000258268	1.58339	1.82353	0.265398	6.87095	6.37748e-12	3.19312e-10	#N/A			ENSG00000281749	1.71722	-1.10372	0.179653	-6.14364	8.0651e-10	2.29967e-08	#N/A
ENSG00000261045	2.17465	1.82178	0.33103	5.50338	3.72583e-08	6.45848e-07	LINC02129			ENSG00000271204	5.41033	-1.10525	0.196692	-5.61917	1.91873e-08	3.64822e-07	AC016831.4
ENSG00000204460	0.699866	1.81951	0.574227	3.16862	0.00153164	0.00560305	LINC01854			ENSG00000281832	2.37944	-1.10583	0.2893	-3.82243	0.000132144	0.000703096	LINC00602
ENSG00000248228	1.14757	1.8107	0.361862	5.00384	5.61986e-07	6.76148e-06	SLIT2-IT1			ENSG00000248874	24.3555	-1.10894	0.274102	-4.0457	5.21665e-05	0.00032092	C5orf17
ENSG00000259950	1.66464	1.8026	0.288145	6.25587	3.95312e-10	1.22061e-08	AC034105.3			ENSG00000163631	864.018	-1.10977	0.237619	-4.67037	3.00654e-06	2.80525e-05	ALB
ENSG00000185962	1.29502	1.80171	0.339281	5.31036	1.09407e-07	1.65479e-06	LCE3A			ENSG00000116661	1086.06	-1.11202	0.134783	-8.25051	1.57716e-16	1.80266e-14	FBXO2
ENSG00000239576	1.03215	1.79977	0.367644	4.89543	9.80927e-07	1.07536e-05	COX6CP14			ENSG00000164061	238.824	-1.11216	0.119463	-9.30967	1.28232e-20	2.2628e-18	BSN
ENSG00000179873	3.2923	1.79158	0.19882	9.01104	2.04104e-19	3.27161e-17	NLRP11			ENSG00000196660	3.46394	-1.11258	0.253374	-4.39105	1.12807e-05	8.71794e-05	SLC30A10
ENSG00000258437	0.711256	1.7872	0.489272	3.65277	0.000259427	0.00125406	AL139193.1			ENSG00000211661	3.67844	-1.11456	0.306778	-3.63312	0.000280011	0.00133857	IGLV3-22
ENSG00000271483	0.705638	1.78339	0.5433	3.28252	0.00102884	0.00401566	AC108676.2			ENSG00000275011	9.02982	-1.11481	0.245339	-4.54396	5.52078e-06	4.73598e-05	AC129492.6
ENSG00000227211	0.90912	1.78137	0.34612	5.1467	2.65115e-07	3.53191e-06	H3P45			ENSG00000100362	680.714	-1.11627	0.257815	-4.32973	1.4929e-05	0.000110439	PVALB
ENSG00000225473	1.08521	1.77399	0.360735	4.91772	8.756e-07	9.81555e-06	ATP13A4-AS1			ENSG00000107807	115.159	-1.11675	0.27903	-4.00225	6.27439e-05	0.00037526	TLX1
ENSG00000198765	14.971	1.77032	0.274757	6.4432	1.1698e-10	4.19469e-09	SYCP1			ENSG00000205293	0.977225	-1.11712	0.279103	-4.00256	6.26607e-05	0.000374962	LINC01602
ENSG00000113303	6.42834	1.76928	0.192106	9.20992	3.26378e-20	5.58774e-18	BTNL8			ENSG00000139515	3.74535	-1.12019	0.480612	-2.33076	0.019766	0.0476223	PDX1
ENSG00000232162	1.04744	1.76812	0.510325	3.46469	0.000530845	0.00230742	USP12-AS1			ENSG00000145681	217.612	-1.12037	0.190478	-5.88187	4.05659e-09	9.44494e-08	HAPLN1
ENSG00000257169	1.62005	1.7679	0.390829	4.52347	6.08335e-06	5.13213e-05	AC125612.1			ENSG00000251141	1633.16	-1.1224	0.205285	-5.46751	4.56391e-08	7.72811e-07	MRPS30-DT
ENSG00000254163	1.34852	1.76389	0.313841	5.62032	1.90604e-08	3.62866e-07	AC025434.1			ENSG00000087258	380.926	-1.12253	0.142409	-7.88244	3.21049e-15	3.0039e-13	GNAO1
ENSG00000235880	1.07866	1.76258	0.416363	4.23328	2.3031e-05	0.000159457	AL158832.1			ENSG00000267424	0.987593	-1.12394	0.292903	-3.83722	0.000124433	0.000668843	AC020934.1
ENSG00000258455	1.67881	1.75541	0.338325	5.18855	2.11943e-07	2.92125e-06	AL158801.3			ENSG00000196415	16.6987	-1.12427	0.227832	-4.93464	8.02999e-07	9.10058e-06	PRTN3
ENSG00000237483	1.47215	1.75052	0.327837	5.3396	9.31497e-08	1.43535e-06	RPS27AP8			ENSG00000055118	323.274	-1.12769	0.167095	-6.7488	1.49074e-11	6.78473e-10	KCNH2
ENSG00000122872	1.22303	1.74567	0.403936	4.32165	1.54868e-05	0.000113805	ARL4AP1			ENSG00000254238	3.06166	-1.13115	0.320237	-3.53222	0.00041209	0.00185974	AC100782.1
ENSG00000170967	1.21802	1.74363	0.379048	4.60003	4.22424e-06	3.75174e-05	DDI1			ENSG00000187135	0.543941	-1.13158	0.461526	-2.45182	0.0142134	0.0362296	VSTM2B
ENSG00000235427	1.6056	1.74356	0.267962	6.50673	7.68051e-11	2.91286e-09	AC006159.1			ENSG00000101958	2.75025	-1.13253	0.237268	-4.77323	1.81292e-06	1.81802e-05	GLRA2
ENSG00000234607	0.878299	1.74181	0.311437	5.59283	2.23404e-08	4.16699e-07	AL355994.4			ENSG00000233900	0.475305	-1.13327	0.404329	-2.80285	0.00506536	0.0152747	RPL17P35
ENSG00000143556	1553.51	1.73822	0.322121	5.39617	6.80801e-08	1.09344e-06	S100A7			ENSG00000129167	130.883	-1.13602	0.166442	-6.82532	8.77288e-12	4.24864e-10	TPH1
ENSG00000226545	1.32592	1.73801	0.32702	5.31469	1.06838e-07	1.62082e-06	AL357552.2			ENSG00000174939	305.633	-1.13717	0.145594	-7.81053	5.69497e-15	5.1489e-13	ASPHD1
ENSG00000232081	0.922669	1.73517	0.369447	4.69668	2.64423e-06	2.52049e-05	LARGE-IT1			ENSG00000171962	541.213	-1.13872	0.091059	-12.5053	6.98586e-36	3.38629e-33	DRC3
ENSG00000240216	580.85	1.73503	0.214083	8.1045	5.29623e-16	5.54904e-14	CPHL1P			ENSG00000262558	4.44123	-1.13885	0.166697	-6.83184	8.38347e-12	4.0785e-10	AC129507.3
ENSG00000252234	1.36627	1.73155	0.307122	5.63799	1.72042e-08	3.31979e-07	#N/A			ENSG00000165970	0.580933	-1.14077	0.423738	-2.69216	0.00709914	0.0203028	SLC6A5
ENSG00000253726	0.635138	1.72953	0.56333	3.07019	0.0021392	0.00741504	AC013562.1			ENSG00000233508	140.699	-1.14211	0.22901	-4.98719	6.1264e-07	7.26876e-06	AL021395.1
ENSG00000228162	12.2899	1.72934	0.290555	5.95186	2.65118e-09	6.55593e-08	AC097713.1			ENSG00000256008	0.518066	-1.14346	0.293807	-3.89187	9.94754e-05	0.000555013	AC125616.1
ENSG00000239742	1.12711	1.72898	0.34951	4.94687	7.54164e-07	8.64699e-06	RN7SL672P			ENSG00000175352	1674.66	-1.14362	0.168485	-6.78768	1.13949e-11	5.35762e-10	NRIP3
ENSG00000211886	1.49818	1.72511	0.224795	7.67415	1.66518e-14	1.42241e-12	TRAJ3			ENSG00000170959	241.684	-1.14404	0.157963	-7.24245	4.40662e-13	2.94505e-11	DCDC1
ENSG00000254936	5.62278	1.72275	0.201801	8.53686	1.37921e-17	1.76158e-15	AF131215.4			ENSG00000277749	1.23038	-1.14411	0.24805	-4.61241	3.98021e-06	3.56597e-05	AC023300.2
ENSG00000233877	1.19284	1.72012	0.494884	3.4758	0.000509338	0.00222717	AL606517.1			ENSG00000255394	2.46002	-1.14428	0.417413	-2.74136	0.00611863	0.0178916	C8orf49
ENSG00000230497	1.18457	1.71959	0.415351	4.14009	3.47167e-05	0.000226672	EEF1B2P8			ENSG00000182050	12.627	-1.14474	0.216942	-5.27673	1.31511e-07	1.94168e-06	MGAT4C
ENSG00000269495	0.848297	1.71937	0.385707	4.4577	8.28428e-06	6.69145e-05	AC011483.2			ENSG00000204711	4.73476	-1.14656	0.266709	-4.2989	1.71644e-05	0.000123981	C9orf135
ENSG00000241169	1.75269	1.7148	0.347795	4.93049	8.20218e-07	9.27482e-06	FO393419.2			ENSG00000054938	96.2843	-1.14951	0.164568	-6.98503	2.84805e-12	1.52985e-10	CHRDL2
ENSG00000228568	0.959645	1.71273	0.423546	4.04377	5.25976e-05	0.000323275	RPS15AP13			ENSG00000140600	17.3235	-1.15024	0.231019	-4.979	6.39134e-07	7.52759e-06	SH3GL3
ENSG00000208892	2.77627	1.7102	0.301157	5.67877	1.3567e-08	2.70084e-07	SNORA49			ENSG00000250337	7.9058	-1.15369	0.251986	-4.57839	4.68574e-06	4.11349e-05	PURPL
ENSG00000211884	0.935886	1.70934	0.243649	7.01557	2.29005e-12	1.26909e-10	TRAJ5			ENSG00000237949	8.89177	-1.1554	0.29498	-3.91687	8.97051e-05	0.000509041	LINC00844
ENSG00000259463	1.63867	1.70842	0.330657	5.16673	2.38219e-07	3.2351e-06	AC020661.2			ENSG00000183691	24.8013	-1.15603	0.151784	-7.61628	2.61092e-14	2.16588e-12	NOG
ENSG00000259922	0.90138	1.70811	0.2944	5.802	6.55296e-09	1.42588e-07	AC023825.1			ENSG00000236595	1.57203	-1.15735	0.375651	-3.08093	0.00206356	0.00719375	MED15P5
ENSG00000278818	1.31047	1.70781	0.347525	4.9142	8.91479e-07	9.94368e-06	AL158801.5			ENSG00000048540	566.153	-1.15774	0.166133	-6.96877	3.19717e-12	1.69475e-10	LMO3
ENSG00000229954	1.03709	1.7076	0.484625	3.52354	0.000425816	0.00190987	MTND2P2			ENSG00000281181	1.29154	-1.15904	0.499698	-2.31949	0.0203686	0.0488373	FP236383.5
ENSG00000254915	1.55345	1.7046	0.390246	4.36802	1.25377e-05	9.5301e-05	AP003168.1			ENSG00000274705	0.402819	-1.15913	0.437233	-2.65105	0.00802422	0.0225352	MIR486-1
ENSG00000240299	0.812159	1.70142	0.293047	5.80596	6.40001e-09	1.40093e-07	RN7SL187P			ENSG00000227589	3.71691	-1.15913	0.194214	-5.96832	2.39709e-09	5.98069e-08	AL136528.1
ENSG00000258858	1.08359	1.70021	0.264797	6.42082	1.35541e-10	4.73369e-09	AL583722.4			ENSG00000166582	648.407	-1.16139	0.106128	-10.9433	7.15379e-28	2.13199e-25	CENPV
ENSG00000225014	1.49397	1.6975	0.269287	6.30368	2.90654e-10	9.35512e-09	KCTD9P1			ENSG00000231824	0.804722	-1.16159	0.332081	-3.49791	0.000468911	0.00207429	AKAIN1
ENSG00000207258	1.51074	1.69609	0.289459	5.85953	4.64188e-09	1.06414e-07	AC016813.1			ENSG00000271830	15.1087	-1.16264	0.336667	-3.4534	0.000553571	0.00238923	AC012213.4
ENSG00000231905	1.43319	1.69555	0.34863	4.86346	1.15351e-06	1.23232e-05	SETP10			ENSG00000188582	1.15019	-1.16586	0.358189	-3.25488	0.00113441	0.00435759	PAQR9
ENSG00000267361	7.64979	1.69549	0.192304	8.81673	1.17849e-18	1.69336e-16	SEC24AP1			ENSG00000160460	302.43	-1.1663	0.12101	-9.638	5.52552e-22	1.09511e-19	SPTBN4
ENSG00000181997	6.52957	1.69164	0.290787	5.81747	5.97454e-09	1.31856e-07	AQP7P2			ENSG00000231980	1.63293	-1.16675	0.337929	-3.45266	0.000555085	0.00239493	AC011899.1
ENSG00000214676	2.36061	1.69006	0.226908	7.44822	9.46106e-14	7.10162e-12	RPL9P16			ENSG00000105894	2607.19	-1.16854	0.166689	-7.0103	2.37809e-12	1.31264e-10	PTN
ENSG00000223946	1.34816	1.68922	0.238093	7.09479	1.29548e-12	7.59783e-11	AL513008.1			ENSG00000237691	0.776174	-1.16951	0.299925	-3.89934	9.64558e-05	0.000540639	IFNWP2
ENSG00000239571	17.1961	1.68842	0.259325	6.51085	7.47259e-11	2.84702e-09	IGKV2D-30			ENSG00000275896	46.6554	-1.16958	0.236358	-4.94835	7.48458e-07	8.59136e-06	PRSS2
ENSG00000200701	0.900313	1.68777	0.463627	3.64035	0.000272268	0.0013059	RNU6-674P			ENSG00000232396	0.446063	-1.17097	0.392077	-2.98657	0.00282125	0.00934218	AC004882.2
ENSG00000225311	1.11711	1.68716	0.326706	5.16416	2.41516e-07	3.26071e-06	AL024474.2			ENSG00000167654	3.00238	-1.17098	0.202721	-5.7763	7.63631e-09	1.63334e-07	ATCAY
ENSG00000205592	152.061	1.68603	0.245689	6.86247	6.76808e-12	3.35758e-10	MUC19			ENSG00000275395	2769.23	-1.17117	0.149291	-7.8449	4.33284e-15	3.96235e-13	FCGBP
ENSG00000279883	1.45813	1.68358	0.326244	5.1605	2.46291e-07	3.31739e-06	AC010480.1			ENSG00000223730	1.92299	-1.1723	0.18525	-6.3282	2.48036e-10	8.11981e-09	Z83838.1
ENSG00000243373	1.12003	1.68063	0.428933	3.91816	8.92275e-05	0.000506546	RN7SL173P			ENSG00000145832	219.362	-1.17456	0.202591	-5.79768	6.72384e-09	1.45754e-07	SLC25A48
ENSG00000225602	2.59717	1.67721	0.239532	7.00202	2.5229e-12	1.37913e-10	MTOR-AS1			ENSG00000141639	200.002	-1.17875	0.232564	-5.06849	4.0098e-07	5.07155e-06	MAPK4
ENSG00000239183	1.9263	1.67571	0.33114	5.06044	4.18289e-07	5.26401e-06	SNORA84			ENSG00000147481	1.87174	-1.17975	0.298337	-3.95441	7.67231e-05	0.000444912	SNTG1
ENSG00000225937	1.07348	1.67517	0.376952	4.44399	8.83061e-06	7.07311e-05	PCA3			ENSG00000170807	3.94402	-1.18044	0.198874	-5.93563	2.92713e-09	7.1374e-08	LMOD2
ENSG00000205426	3963.72	1.66892	0.242886	6.8712	6.36635e-12	3.19312e-10	KRT81			ENSG00000176406	252.177	-1.18121	0.206356	-5.72416	1.03947e-08	2.14578e-07	RIMS2
ENSG00000249407	0.749002	1.66878	0.363355	4.5927	4.3755e-06	3.87411e-05	IL20RB-AS1			ENSG00000130287	45.4122	-1.18205	0.2731	-4.32826	1.50295e-05	0.000111032	NCAN
ENSG00000254895	0.812542	1.66872	0.506756	3.29294	0.000991447	0.00389921	MTCO3P15			ENSG00000259001	4.91991	-1.18417	0.248385	-4.76746	1.86564e-06	1.86393e-05	AL355075.4
ENSG00000233851	1.09743	1.66824	0.465788	3.58154	0.000341573	0.00158744	LATS2-AS1			ENSG00000249896	8.18747	-1.18549	0.198424	-5.97449	2.30807e-09	5.7785e-08	LINC02495
ENSG00000266397	2.72248	1.6678	0.281835	5.91765	3.26578e-09	7.8443e-08	AP000919.2			ENSG00000102886	476.31	-1.18755	0.141624	-8.38525	5.0617e-17	6.15249e-15	GDPD3
ENSG00000230789	1.07193	1.66709	0.349289	4.7728	1.81683e-06	1.82104e-05	ARHGAP26-IT1			ENSG00000164458	1.81746	-1.18769	0.423017	-2.80766	0.00499036	0.015087	TBXT
ENSG00000251488	0.689927	1.66281	0.613114	2.71207	0.00668649	0.0193135	AC115622.1			ENSG00000147255	650.43	-1.18795	0.216741	-5.48097	4.23004e-08	7.23278e-07	IGSF1
ENSG00000238224	1.02574	1.66277	0.354529	4.69008	2.73102e-06	2.59083e-05	AC104462.2			ENSG00000125815	1.32043	-1.18972	0.370767	-3.20882	0.00133282	0.00498267	CST8
ENSG00000264653	1.0498	1.66179	0.336501	4.93845	7.87477e-07	8.94988e-06	MIR5194			ENSG00000227579	7.0058	-1.18985	0.234583	-5.07221	3.93213e-07	4.99059e-06	AL136114.1
ENSG00000134812	1.21799	1.66142	0.355851	4.66887	3.0286e-06	2.82452e-05	CBLIF			ENSG00000139219	3845.5	-1.19044	0.263207	-4.52283	6.10195e-06	5.14394e-05	COL2A1
ENSG00000171560	22.6195	1.65664	0.411483	4.02604	5.67245e-05	0.000345473	FGA			ENSG00000104381	1849.43	-1.19102	0.128369	-9.27812	1.7249e-20	3.03047e-18	GDAP1
ENSG00000230916	27.4621	1.65644	0.190784	8.68229	3.8788e-18	5.32614e-16	MTCO1P53			ENSG00000205835	2.07561	-1.19339	0.307565	-3.88014	0.000104398	0.000577765	GMNC
ENSG00000259999	1.43346	1.65594	0.290958	5.69132	1.26062e-08	2.53973e-07	AC009054.1			ENSG00000197408	12.7632	-1.19393	0.234291	-5.09592	3.47045e-07	4.47664e-06	CYP2B6
ENSG00000227430	0.75207	1.65499	0.339618	4.87309	1.09868e-06	1.18444e-05	H3P9			ENSG00000253836	0.524018	-1.19393	0.357707	-3.33774	0.000844639	0.00340368	AC105031.2
ENSG00000211870	0.5959	1.65498	0.385655	4.29135	1.77589e-05	0.000127639	TRAJ19			ENSG00000223979	11.2853	-1.19563	0.138542	-8.63008	6.1308e-18	8.16757e-16	SMCR2
ENSG00000215893	1.33672	1.65497	0.31899	5.18816	2.12388e-07	2.92436e-06	RPL23AP17			ENSG00000182255	5.36659	-1.1962	0.264125	-4.52892	5.92851e-06	5.02893e-05	KCNA4
ENSG00000224467	0.80409	1.65446	0.487729	3.39217	0.000693415	0.00288711	AC009313.1			ENSG00000132563	319.338	-1.19821	0.121382	-9.87143	5.53673e-23	1.19123e-20	REEP2
ENSG00000171557	82.0068	1.6535	0.332723	4.9696	6.7092e-07	7.84678e-06	FGG			ENSG00000255542	0.430863	-1.20606	0.310034	-3.8901	0.000100203	0.000558529	AC090625.2
ENSG00000279416	2.16943	1.65344	0.265917	6.2179	5.03838e-10	1.51842e-08	AC099689.1			ENSG00000218713	31.9211	-1.20702	0.198698	-6.07465	1.2426e-09	3.35978e-08	AL512378.1
ENSG00000225796	1.60549	1.65112	0.225599	7.31882	2.50169e-13	1.75655e-11	MTND4P23			ENSG00000236473	0.490117	-1.2075	0.411943	-2.93123	0.00337622	0.0108599	KRT43P
ENSG00000237249	1.2555	1.64933	0.30457	5.41526	6.11989e-08	9.95236e-07	Z99127.3			ENSG00000140323	279.453	-1.20756	0.141328	-8.54435	1.29258e-17	1.65619e-15	DISP2
ENSG00000237111	12.1098	1.64827	0.219522	7.50842	5.98434e-14	4.61241e-12	IGHJ3P			ENSG00000169181	12.303	-1.2078	0.173419	-6.96464	3.29247e-12	1.74297e-10	GSG1L
ENSG00000185002	36.5012	1.64816	0.283808	5.80731	6.34844e-09	1.3904e-07	RFX6			ENSG00000260115	0.784869	-1.20854	0.47667	-2.53539	0.0112323	0.0297877	AC012174.1
ENSG00000276242	0.854791	1.6478	0.576588	2.85785	0.00426519	0.0132306	#N/A			ENSG00000260328	4.25879	-1.21026	0.262846	-4.60445	4.13549e-06	3.68349e-05	AC104024.2
ENSG00000253329	1.32723	1.64721	0.334283	4.92758	8.3255e-07	9.39315e-06	IGLV3-30			ENSG00000144834	8.08045	-1.21303	0.23517	-5.1581	2.49468e-07	3.34673e-06	TAGLN3
ENSG00000250488	3.68356	1.64647	0.379361	4.3401	1.42417e-05	0.000106325	LINC02233			ENSG00000186867	20.8898	-1.21328	0.210775	-5.75628	8.59884e-09	1.81035e-07	QRFPR
ENSG00000188996	23.4357	1.6452	0.18886	8.71124	3.00569e-18	4.1556e-16	HUS1B			ENSG00000258551	10.9911	-1.21398	0.233475	-5.1996	1.9972e-07	2.77367e-06	AC104035.1
ENSG00000236457	0.814329	1.64329	0.479724	3.42548	0.000613717	0.00260461	AC090617.1			ENSG00000232415	70.5869	-1.21398	0.14055	-8.63735	5.7532e-18	7.68998e-16	ELN-AS1
ENSG00000211599	84.4729	1.63983	0.222216	7.37943	1.58965e-13	1.15029e-11	IGKV5-2			ENSG00000205309	297.27	-1.2162	0.0792288	-15.3505	3.51269e-53	3.44697e-50	NT5M
ENSG00000249669	378.954	1.639	0.148022	11.0727	1.70268e-28	5.43682e-26	CARMN			ENSG00000136352	2.27505	-1.21628	0.505926	-2.40407	0.0162137	0.0404217	NKX2-1
ENSG00000253008	1.01885	1.63808	0.346494	4.72759	2.27196e-06	2.21326e-05	MIR2355			ENSG00000257108	264.585	-1.22117	0.133262	-9.16366	5.01677e-20	8.44517e-18	NHLRC4
ENSG00000211672	10.7018	1.63501	0.247137	6.61579	3.69582e-11	1.52039e-09	IGLV4-3			ENSG00000231437	32.5248	-1.22202	0.150707	-8.1086	5.12061e-16	5.40728e-14	LINC01750
ENSG00000230165	0.88462	1.63416	0.306814	5.32621	1.00283e-07	1.52771e-06	AURKAP2			ENSG00000184905	85.5602	-1.22212	0.196608	-6.21602	5.09913e-10	1.53328e-08	TCEAL2
ENSG00000263857	0.869027	1.63363	0.502922	3.24827	0.00116109	0.0044422	MIR4729			ENSG00000230922	4.11346	-1.22327	0.296779	-4.12181	3.75905e-05	0.000242252	AL079301.1
ENSG00000211965	717.621	1.62658	0.198464	8.19588	2.48776e-16	2.74973e-14	IGHV3-49			ENSG00000163295	0.537055	-1.22391	0.406207	-3.01301	0.00258669	0.00868481	ALPI
ENSG00000129451	1009.34	1.62606	0.228989	7.10103	1.23827e-12	7.30488e-11	KLK10			ENSG00000157851	51.8747	-1.2242	0.287757	-4.25429	2.09709e-05	0.000147067	DPYSL5
ENSG00000235917	2.0624	1.61496	0.231162	6.98626	2.82321e-12	1.51853e-10	MTCO2P11			ENSG00000175229	1.86575	-1.22529	0.255161	-4.80204	1.57061e-06	1.60854e-05	GAL3ST3
ENSG00000241963	0.734645	1.61317	0.523776	3.07989	0.00207077	0.00721326	RN7SL655P			ENSG00000167011	4.91105	-1.22616	0.230524	-5.31903	1.04325e-07	1.58508e-06	NAT16
ENSG00000205754	1.83208	1.61282	0.489133	3.2973	0.000976178	0.00385045	SLCO1B7			ENSG00000249599	68.5325	-1.22784	0.279119	-4.39899	1.08756e-05	8.44873e-05	BMPR1B-DT
ENSG00000223350	139.961	1.61053	0.221632	7.26669	3.68404e-13	2.51647e-11	IGLV9-49			ENSG00000207392	3.52451	-1.22901	0.225999	-5.43813	5.38437e-08	8.90013e-07	SNORA20
ENSG00000275014	1.20944	1.61034	0.402564	4.00021	6.32866e-05	0.000378	RN7SL166P			ENSG00000241462	0.504036	-1.22913	0.329744	-3.72753	0.000193362	0.000976347	AC100832.1
ENSG00000242170	1.98851	1.606	0.32658	4.91764	8.75948e-07	9.81672e-06	RN7SL329P			ENSG00000067842	7.73377	-1.23128	0.223658	-5.50518	3.68791e-08	6.40654e-07	ATP2B3
ENSG00000264829	1.68107	1.60576	0.258827	6.20399	5.5048e-10	1.64055e-08	AC087749.2			ENSG00000147573	31.6833	-1.23149	0.201003	-6.12672	8.97084e-10	2.52042e-08	TRIM55
ENSG00000136155	63.1962	1.6044	0.274449	5.84591	5.03805e-09	1.14259e-07	SCEL			ENSG00000138696	10783.3	-1.23243	0.220017	-5.60155	2.12444e-08	3.99218e-07	BMPR1B
ENSG00000173124	7.51932	1.60436	0.198793	8.07054	6.99886e-16	7.22013e-14	ACSM6			ENSG00000107954	837.779	-1.23244	0.171858	-7.17125	7.43136e-13	4.67166e-11	NEURL1
ENSG00000244677	1.62379	1.60375	0.350968	4.56949	4.88911e-06	4.25581e-05	RN7SL706P			ENSG00000127588	54.1957	-1.23293	0.205643	-5.99547	2.029e-09	5.15684e-08	GNG13
ENSG00000249691	1.14488	1.60374	0.445079	3.60326	0.000314245	0.00148166	AC026117.1			ENSG00000228812	10.4805	-1.2343	0.169066	-7.30065	2.86372e-13	1.98648e-11	LAMA5-AS1
ENSG00000237268	2.05633	1.60366	0.435186	3.68499	0.000228712	0.0011282	AC092447.7			ENSG00000279994	9.0024	-1.23744	0.359951	-3.43782	0.000586428	0.00250544	AC017037.4
ENSG00000227213	1.50691	1.60307	0.258105	6.21091	5.26779e-10	1.57575e-08	SPATA13-AS1			ENSG00000189292	84.3653	-1.23862	0.220714	-5.61188	2.00134e-08	3.78384e-07	ALKAL2
ENSG00000231888	0.775368	1.60206	0.279055	5.74102	9.41096e-09	1.96896e-07	MTND5P15			ENSG00000114757	245.899	-1.24108	0.195337	-6.35354	2.10413e-10	7.00791e-09	PEX5L
ENSG00000229756	0.794021	1.60135	0.46706	3.42858	0.00060675	0.00258076	RPL31P20			ENSG00000261217	2.83997	-1.24126	0.19235	-6.4531	1.09584e-10	3.97555e-09	BCAP31P1
ENSG00000249112	1.54812	1.59963	0.320549	4.99029	6.02896e-07	7.17007e-06	AC112196.1			ENSG00000180269	21.8845	-1.24278	0.355413	-3.49672	0.000471009	0.00208243	GPR139
ENSG00000236709	1.37256	1.59839	0.381752	4.18699	2.82675e-05	0.000190564	DAPK1-IT1			ENSG00000179477	15.0016	-1.24581	0.172863	-7.20695	5.72211e-13	3.71919e-11	ALOX12B
ENSG00000221882	2.40761	1.5976	0.212081	7.53299	4.95908e-14	3.87415e-12	OR3A2			ENSG00000250366	30.2625	-1.24756	0.288688	-4.32147	1.54993e-05	0.000113876	TUNAR
ENSG00000174145	34.6867	1.59539	0.220981	7.21959	5.21451e-13	3.42803e-11	NWD2			ENSG00000164796	33.5902	-1.24863	0.31044	-4.02214	5.7671e-05	0.00035023	CSMD3
ENSG00000269950	1.7094	1.59376	0.296995	5.36628	8.03759e-08	1.26296e-06	AP000962.1			ENSG00000152954	4.55379	-1.25525	0.230403	-5.44805	5.09241e-08	8.50843e-07	NRSN1
ENSG00000258868	0.859214	1.59116	0.381014	4.17613	2.96514e-05	0.000198397	AL110505.1			ENSG00000007174	63.2961	-1.25654	0.157557	-7.97518	1.52155e-15	1.49673e-13	DNAH9
ENSG00000159527	3.93229	1.59032	0.380247	4.18232	2.88547e-05	0.000193905	PGLYRP3			ENSG00000103184	64.0767	-1.25669	0.142001	-8.8499	8.75956e-19	1.27229e-16	SEC14L5
ENSG00000221176	0.716859	1.58787	0.433697	3.66124	0.000250993	0.00121856	MIR1207			ENSG00000132437	34.8348	-1.25744	0.224912	-5.59082	2.26005e-08	4.20385e-07	DDC
ENSG00000259532	1.5115	1.58685	0.277121	5.72621	1.02701e-08	2.1244e-07	AC009269.2			ENSG00000277011	0.504324	-1.25768	0.481352	-2.61281	0.00898017	0.0247414	AC148477.4
ENSG00000236003	1.45522	1.58672	0.302379	5.24746	1.54208e-07	2.22455e-06	AC007731.4			ENSG00000206145	5.23918	-1.25857	0.291052	-4.3242	1.53083e-05	0.000112618	P2RX6P
ENSG00000242317	2.45135	1.58629	0.325497	4.87343	1.09677e-06	1.18301e-05	AC121764.1			ENSG00000155093	1603.1	-1.26451	0.166507	-7.59435	3.09333e-14	2.53987e-12	PTPRN2
ENSG00000242829	1.72215	1.5841	0.228357	6.93695	4.00652e-12	2.07993e-10	RPS26P21			ENSG00000161992	1.67688	-1.26497	0.264957	-4.77426	1.80368e-06	1.81147e-05	PRR35
ENSG00000280348	1.30983	1.58346	0.399179	3.96679	7.2846e-05	0.000426238	AL138713.1			ENSG00000152208	5.46719	-1.26567	0.2581	-4.90378	9.40098e-07	1.03966e-05	GRID2
ENSG00000207233	2.09595	1.58321	0.278675	5.68119	1.33759e-08	2.67027e-07	SNORA37			ENSG00000264666	3.74786	-1.26745	0.11554	-10.9698	5.33924e-28	1.6398e-25	AC020558.1
ENSG00000277035	1.16084	1.58285	0.328592	4.81705	1.45693e-06	1.50531e-05	AC096552.1			ENSG00000263946	3.17266	-1.2685	0.283255	-4.4783	7.52381e-06	6.16508e-05	AC015818.3
ENSG00000239686	1.52414	1.58239	0.309408	5.11425	3.14987e-07	4.1119e-06	AL158801.1			ENSG00000153721	1345.43	-1.26866	0.12486	-10.1607	2.97029e-24	7.1559e-22	CNKSR3
ENSG00000278998	3.28719	1.58157	0.280767	5.63303	1.77076e-08	3.41365e-07	AC099552.4			ENSG00000279305	0.780018	-1.26867	0.310453	-4.0865	4.37927e-05	0.000276063	AC134026.2
ENSG00000257277	1.33168	1.58121	0.275314	5.7433	9.28493e-09	1.94563e-07	AC092652.1			ENSG00000154118	87.9402	-1.26928	0.156973	-8.08594	6.16874e-16	6.39657e-14	JPH3
ENSG00000228073	1.15126	1.57987	0.302632	5.22043	1.78508e-07	2.51643e-06	AC133106.1			ENSG00000152049	4408.36	-1.27097	0.159731	-7.95696	1.76318e-15	1.71348e-13	KCNE4
ENSG00000236882	55.7698	1.57569	0.184695	8.53133	1.44679e-17	1.83624e-15	LINC01554			ENSG00000198732	670.172	-1.27187	0.190652	-6.67116	2.53786e-11	1.08163e-09	SMOC1
ENSG00000225243	6.81324	1.57184	0.22908	6.86155	6.81175e-12	3.37094e-10	AL021026.1			ENSG00000253632	27.1948	-1.2726	0.179959	-7.07161	1.53149e-12	8.86565e-11	AC084026.2
ENSG00000261080	1.35251	1.57067	0.3652	4.30086	1.70138e-05	0.000123004	RUNX2-AS1			ENSG00000165194	574.345	-1.27287	0.152275	-8.35906	6.32202e-17	7.57005e-15	PCDH19
ENSG00000229742	1.40034	1.57021	0.304766	5.15217	2.57487e-07	3.44384e-06	AC092809.2			ENSG00000118432	198.086	-1.27317	0.167853	-7.58506	3.32339e-14	2.70668e-12	CNR1
ENSG00000242580	20.8759	1.56906	0.220394	7.11934	1.08442e-12	6.57071e-11	IGKV1D-43			ENSG00000019505	3767.49	-1.27426	0.219533	-5.8044	6.45955e-09	1.4109e-07	SYT13
ENSG00000261675	0.934916	1.56695	0.381565	4.10665	4.01438e-05	0.000256138	AL022313.4			ENSG00000272827	0.733349	-1.27563	0.440186	-2.89794	0.00375628	0.0118829	#N/A
ENSG00000278972	2.63599	1.56678	0.272217	5.75565	8.63099e-09	1.81616e-07	AC015920.1			ENSG00000212402	6.52628	-1.27579	0.236193	-5.40147	6.60958e-08	1.0654e-06	SNORA74B
ENSG00000242463	0.730121	1.56486	0.341009	4.5889	4.45587e-06	3.93488e-05	#N/A			ENSG00000241175	1.0216	-1.27715	0.31816	-4.01416	5.96581e-05	0.0003598	RN7SL494P
ENSG00000264720	1.15947	1.56247	0.294777	5.30051	1.15481e-07	1.733e-06	MIR3117			ENSG00000162621	2.72986	-1.27762	0.353443	-3.61478	0.000300598	0.00142414	LRRC53
ENSG00000265517	3.76351	1.56233	0.259805	6.01346	1.81606e-09	4.66874e-08	#N/A			ENSG00000166049	0.485027	-1.28303	0.497277	-2.58012	0.00987661	0.0267532	PASD1
ENSG00000232878	3.00624	1.56171	0.214072	7.29523	2.98142e-13	2.05749e-11	DPYD-AS1			ENSG00000254349	39.2835	-1.28359	0.239163	-5.36702	8.0049e-08	1.26032e-06	MIR2052HG
ENSG00000235112	1.61848	1.56137	0.290787	5.36945	7.89772e-08	1.24607e-06	HSPE1P27			ENSG00000261292	3.08848	-1.28453	0.242836	-5.28971	1.2251e-07	1.82351e-06	AC110491.1
ENSG00000232970	1.66073	1.56131	0.249704	6.25264	4.03576e-10	1.24327e-08	POLHP1			ENSG00000235601	2.21361	-1.28651	0.407299	-3.15864	0.00158506	0.00576805	BARX1-DT
ENSG00000267038	5.0799	1.56096	0.329964	4.7307	2.23752e-06	2.18394e-05	AC105094.1			ENSG00000161509	133.905	-1.29136	0.143509	-8.99851	2.28801e-19	3.62415e-17	GRIN2C
ENSG00000224795	0.719594	1.55927	0.42511	3.66792	0.000244531	0.00119178	NTM-AS1			ENSG00000077274	904.253	-1.29168	0.218339	-5.91595	3.29966e-09	7.92096e-08	CAPN6
ENSG00000253239	16.1557	1.55833	0.252802	6.16424	7.08204e-10	2.04545e-08	IGLVI-70			ENSG00000255931	1.24033	-1.29174	0.218573	-5.90989	3.42341e-09	8.17413e-08	AP003108.1
ENSG00000219532	1.1394	1.55593	0.318007	4.89275	9.94355e-07	1.0883e-05	SELENOKP2			ENSG00000179256	56.0028	-1.29698	0.151668	-8.55145	1.2155e-17	1.56741e-15	SMCO3
ENSG00000240074	1.45154	1.55572	0.3152	4.93566	7.98789e-07	9.06308e-06	RPL9P30			ENSG00000229982	1.1342	-1.29926	0.561233	-2.31501	0.0206123	0.0493304	GTF3AP6
ENSG00000278698	0.86012	1.55548	0.294487	5.28201	1.27777e-07	1.89281e-06	AL162574.2			ENSG00000261055	1.06973	-1.30065	0.27938	-4.6555	3.23198e-06	2.99131e-05	AL450468.2
ENSG00000265477	0.619556	1.55526	0.552989	2.81247	0.00491629	0.0149045	AP000915.2			ENSG00000234777	0.573941	-1.30134	0.380644	-3.41878	0.000629023	0.00265947	LINC02529
ENSG00000228522	3.79492	1.55391	0.235486	6.59873	4.14701e-11	1.68873e-09	AL845321.1			ENSG00000228966	1.80341	-1.30184	0.377643	-3.44728	0.000566264	0.00243273	HOMER2P1
ENSG00000255452	0.453159	1.5532	0.593115	2.61872	0.00882615	0.0243805	AC084851.2			ENSG00000150051	505.145	-1.30199	0.207491	-6.27495	3.49746e-10	1.0989e-08	MKX
ENSG00000255163	2.22443	1.55316	0.200351	7.75222	9.02978e-15	8.03751e-13	HSPE1P18			ENSG00000253596	1.45779	-1.30285	0.242427	-5.3742	7.69215e-08	1.21602e-06	AC103952.2
ENSG00000171431	6.75504	1.55195	0.300859	5.15839	2.49081e-07	3.34265e-06	KRT20			ENSG00000233559	30.3461	-1.3054	0.177646	-7.34835	2.0067e-13	1.42891e-11	LINC00513
ENSG00000248822	0.727897	1.55168	0.388404	3.99502	6.46894e-05	0.000385292	APOBEC3AP1			ENSG00000179520	5.81683	-1.30766	0.265174	-4.93134	8.16671e-07	9.24511e-06	SLC17A8
ENSG00000228655	4.05964	1.5512	0.197366	7.85948	3.85722e-15	3.56649e-13	AC079793.1			ENSG00000255794	31.1324	-1.30858	0.232021	-5.63993	1.70115e-08	3.28936e-07	RMST
ENSG00000257837	0.580265	1.54653	0.401898	3.84806	0.000119056	0.00064494	AC089998.2			ENSG00000279798	3.73603	-1.30993	0.254124	-5.15469	2.54048e-07	3.4025e-06	AC018659.8
ENSG00000252657	0.654168	1.54487	0.395378	3.90732	9.33262e-05	0.000525661	AC023389.1			ENSG00000235478	5.44815	-1.31027	0.147622	-8.87585	6.94022e-19	1.02827e-16	LINC01664
ENSG00000211883	0.87773	1.54474	0.276864	5.57942	2.41318e-08	4.44549e-07	TRAJ6			ENSG00000146809	5.63644	-1.31232	0.225175	-5.828	5.60954e-09	1.24828e-07	ASB15
ENSG00000230397	1.43178	1.54468	0.216328	7.14048	9.30043e-13	5.68273e-11	SPTLC1P1			ENSG00000186732	31.1434	-1.31311	0.224476	-5.84968	4.92506e-09	1.12139e-07	MPPED1
ENSG00000232746	0.578365	1.54368	0.42906	3.59781	0.00032091	0.00150796	LINC02022			ENSG00000124237	26.2492	-1.31323	0.381009	-3.44672	0.00056744	0.00243726	C20orf85
ENSG00000259161	1.2639	1.54324	0.34142	4.52005	6.18255e-06	5.19838e-05	AL137779.3			ENSG00000230159	0.546209	-1.31332	0.528071	-2.48702	0.0128817	0.0333787	BX119904.2
ENSG00000206715	1.33471	1.54187	0.281255	5.4821	4.2031e-08	7.19588e-07	RNU6-444P			ENSG00000170454	59.6255	-1.32236	0.24923	-5.30576	1.12202e-07	1.69198e-06	KRT75
ENSG00000228386	1.96186	1.54135	0.279175	5.52108	3.36931e-08	5.93249e-07	AL031668.1			ENSG00000252835	13.9015	-1.32255	0.212583	-6.22136	4.92873e-10	1.48649e-08	SCARNA21
ENSG00000225330	6.56341	1.54064	0.21377	7.20699	5.72032e-13	3.71919e-11	AF064860.1			ENSG00000231322	2.08406	-1.32293	0.360027	-3.67453	0.000238289	0.00116716	RPL13AP17
ENSG00000281655	61.197	1.54002	0.223232	6.89876	5.2459e-12	2.68181e-10	AP000851.2			ENSG00000217236	6.24284	-1.32536	0.276002	-4.80201	1.57084e-06	1.60854e-05	SP9
ENSG00000249647	1.27754	1.53879	0.332263	4.63122	3.63513e-06	3.30438e-05	C5orf66-AS2			ENSG00000140284	1173.9	-1.32856	0.165048	-8.04957	8.30874e-16	8.50599e-14	SLC27A2
ENSG00000280190	2.67462	1.53632	0.29507	5.20663	1.92306e-07	2.68368e-06	AC027279.4			ENSG00000054356	105.994	-1.32984	0.171651	-7.74737	9.38187e-15	8.31411e-13	PTPRN
ENSG00000229822	1.1631	1.53595	0.347938	4.41443	1.01277e-05	7.94904e-05	AL353691.1			ENSG00000269883	0.549003	-1.32985	0.440749	-3.01725	0.00255079	0.00859369	AC007375.3
ENSG00000253932	1.83094	1.53462	0.365101	4.20328	2.63075e-05	0.000179122	AC019270.1			ENSG00000250686	0.711071	-1.33084	0.317933	-4.18592	2.84007e-05	0.000191225	KHDRBS2-OT1
ENSG00000241395	1.0832	1.53086	0.324255	4.72116	2.34504e-06	2.2729e-05	RN7SL344P			ENSG00000251705	0.726275	-1.33099	0.335869	-3.96281	7.40712e-05	0.000431945	RNA5-8SP6
ENSG00000228976	1.78518	1.53078	0.335105	4.56806	4.92253e-06	4.2775e-05	SUMO2P8			ENSG00000145198	73.0881	-1.33702	0.156883	-8.52244	1.56233e-17	1.97044e-15	VWA5B2
ENSG00000178690	1.41525	1.53048	0.364379	4.20023	2.66642e-05	0.000181305	DYNAP			ENSG00000185559	344.293	-1.34707	0.361291	-3.7285	0.000192624	0.000973111	DLK1
ENSG00000250280	2.98174	1.52825	0.233795	6.5367	6.28899e-11	2.43568e-09	AC026124.1			ENSG00000226985	0.62797	-1.34773	0.488764	-2.75743	0.00582586	0.017169	LINC01203
ENSG00000279334	1.10394	1.52801	0.296629	5.15123	2.58779e-07	3.45895e-06	AC073592.6			ENSG00000263738	1.63123	-1.34854	0.516362	-2.61162	0.00901151	0.0248133	#N/A
ENSG00000231756	1.17878	1.52769	0.345075	4.42713	9.54947e-06	7.54228e-05	AL449983.1			ENSG00000221867	125	-1.34968	0.57827	-2.334	0.0195955	0.0472709	MAGEA3
ENSG00000242407	0.720075	1.52678	0.317343	4.81114	1.50073e-06	1.54422e-05	AC091179.1			ENSG00000254842	14.7615	-1.35181	0.169581	-7.97148	1.56789e-15	1.53855e-13	LINC02551
ENSG00000222162	0.872255	1.52648	0.366568	4.16424	3.12387e-05	0.000207214	RN7SKP151			ENSG00000158748	7.51034	-1.35676	0.190779	-7.11168	1.14641e-12	6.89442e-11	HTR6
ENSG00000236853	0.67219	1.52566	0.265581	5.74463	9.21218e-09	1.93139e-07	OR2R1P			ENSG00000261713	5.75721	-1.35734	0.303846	-4.46718	7.9257e-06	6.44843e-05	SSTR5-AS1
ENSG00000230292	1.23383	1.52444	0.351178	4.34093	1.41881e-05	0.000105984	NAALADL2-AS3			ENSG00000143006	0.421568	-1.35809	0.524194	-2.59082	0.00957476	0.0260813	DMRTB1
ENSG00000232518	1.08689	1.52351	0.268576	5.67253	1.40703e-08	2.78725e-07	AC074366.1			ENSG00000183747	3.56917	-1.35915	0.23148	-5.87158	4.31663e-09	9.95821e-08	ACSM2A
ENSG00000252581	1.43767	1.52279	0.217807	6.99147	2.72016e-12	1.47295e-10	RNU6-1098P			ENSG00000257703	0.593128	-1.35936	0.498632	-2.72618	0.00640719	0.0186177	AC068643.1
ENSG00000254287	2.79691	1.52041	0.242306	6.27476	3.50183e-10	1.09898e-08	AC007991.4			ENSG00000176988	1.86284	-1.36178	0.251322	-5.41849	6.01061e-08	9.81432e-07	FMR1NB
ENSG00000211858	0.95488	1.52038	0.295877	5.13855	2.76874e-07	3.6643e-06	TRAJ31			ENSG00000186493	1149.34	-1.36353	0.147672	-9.23347	2.62013e-20	4.52428e-18	C5orf38
ENSG00000260289	5.47864	1.51891	0.335308	4.52991	5.90088e-06	5.01182e-05	AC093515.1			ENSG00000146360	4.0553	-1.36454	0.330833	-4.12456	3.71449e-05	0.00023988	GPR6
ENSG00000211882	0.691666	1.51508	0.310565	4.87848	1.06909e-06	1.15781e-05	TRAJ7			ENSG00000168843	4.28189	-1.36647	0.289038	-4.72763	2.27158e-06	2.21326e-05	FSTL5
ENSG00000273006	1.5373	1.51322	0.226852	6.67052	2.549e-11	1.08523e-09	AC009229.3			ENSG00000078898	604.054	-1.3668	0.23876	-5.72457	1.03694e-08	2.14274e-07	BPIFB2
ENSG00000238825	1.37467	1.51237	0.324991	4.65358	3.26213e-06	3.01436e-05	RNVU1-2			ENSG00000262294	6.60783	-1.36739	0.170584	-8.01596	1.09279e-15	1.09097e-13	AC129507.2
ENSG00000168702	543.997	1.51234	0.231056	6.54534	5.93609e-11	2.32096e-09	LRP1B			ENSG00000214491	32.6244	-1.37033	0.134217	-10.2098	1.79207e-24	4.39349e-22	SEC14L6
ENSG00000265714	5.85793	1.51183	0.236265	6.39887	1.56531e-10	5.35977e-09	#N/A			ENSG00000254256	0.691448	-1.3707	0.46337	-2.95812	0.00309521	0.0100965	RPSAP71
ENSG00000262020	2.37366	1.51005	0.313819	4.81184	1.49544e-06	1.54035e-05	AC007014.1			ENSG00000261033	7.12026	-1.37216	0.133734	-10.2604	1.0626e-24	2.72268e-22	AC005730.2
ENSG00000229120	0.904771	1.50835	0.410986	3.67007	0.000242484	0.00118331	CYCSP4			ENSG00000223941	1.09339	-1.37241	0.458623	-2.99245	0.00276747	0.00919358	LINC01014
ENSG00000241577	0.850507	1.50345	0.358073	4.19874	2.68405e-05	0.000182288	AC060234.3			ENSG00000167619	249.503	-1.37343	0.16638	-8.2548	1.52159e-16	1.74909e-14	TMEM145
ENSG00000270685	0.763991	1.50297	0.340119	4.41895	9.91803e-06	7.80274e-05	IGHV1OR15-6			ENSG00000184937	299.093	-1.37651	0.217795	-6.32021	2.6121e-10	8.50953e-09	WT1
ENSG00000230946	3.45725	1.50222	0.202787	7.40784	1.28372e-13	9.39052e-12	HNRNPA1P68			ENSG00000186115	6.53237	-1.37942	0.228752	-6.0302	1.63758e-09	4.27268e-08	CYP4F2
ENSG00000200665	0.853754	1.50135	0.535279	2.8048	0.00503476	0.0151995	RNU6-1188P			ENSG00000160963	53.5448	-1.38035	0.166404	-8.29516	1.0844e-16	1.26828e-14	COL26A1
ENSG00000261289	0.601294	1.50074	0.316979	4.73452	2.19575e-06	2.14891e-05	AC034105.5			ENSG00000137948	29.0036	-1.38045	0.220156	-6.2703	3.60361e-10	1.12565e-08	BRDT
ENSG00000092054	6.97029	1.4996	0.257034	5.83423	5.40387e-09	1.20585e-07	MYH7			ENSG00000252481	35.554	-1.38357	0.132364	-10.4527	1.42378e-25	3.74398e-23	SCARNA13
ENSG00000207452	0.953931	1.49898	0.376401	3.98241	6.82202e-05	0.000403159	RNU6-606P			ENSG00000173406	94.3184	-1.38377	0.16956	-8.16096	3.32364e-16	3.59462e-14	DAB1
ENSG00000232897	0.931358	1.49771	0.331983	4.5114	6.43997e-06	5.3878e-05	AL117329.2			ENSG00000107159	372.561	-1.38585	0.244189	-5.67532	1.38426e-08	2.75164e-07	CA9
ENSG00000259335	2.1861	1.49655	0.231281	6.47073	9.75285e-11	3.58671e-09	HNRNPMP1			ENSG00000148053	5924.18	-1.38597	0.15436	-8.97879	2.73772e-19	4.31947e-17	NTRK2
ENSG00000197794	5.39194	1.49526	0.231855	6.44911	1.12507e-10	4.05964e-09	IGKV7-3			ENSG00000225792	25.9958	-1.38891	0.138079	-10.0588	8.39949e-24	1.94216e-21	AC004540.2
ENSG00000231384	0.857537	1.49512	0.348178	4.29413	1.75378e-05	0.000126293	AC007919.2			ENSG00000262119	11.898	-1.39252	0.211142	-6.59515	4.24827e-11	1.72299e-09	AL079343.1
ENSG00000250541	0.851597	1.49383	0.321832	4.64165	3.4563e-06	3.16543e-05	AC092436.3			ENSG00000176566	3.29554	-1.39507	0.581895	-2.39746	0.0165091	0.0409905	DCAF4L2
ENSG00000236478	3.65776	1.49179	0.185286	8.05128	8.19346e-16	8.40938e-14	AC012513.2			ENSG00000198930	24.1881	-1.39664	0.323894	-4.31204	1.61755e-05	0.000117961	CSAG1
ENSG00000242197	1.08942	1.4912	0.366686	4.0667	4.76842e-05	0.000296978	AC098869.1			ENSG00000119698	228.463	-1.39916	0.203257	-6.8837	5.8318e-12	2.94024e-10	PPP4R4
ENSG00000240474	0.821165	1.49114	0.449738	3.31558	0.000914542	0.00363872	RN7SL116P			ENSG00000255051	0.489615	-1.40143	0.511135	-2.7418	0.00611027	0.0178685	BCAS2P1
ENSG00000256640	0.940249	1.49093	0.415138	3.59141	0.000328899	0.0015376	AC023051.2			ENSG00000198251	40.9703	-1.4017	0.292532	-4.79163	1.6543e-06	1.6799e-05	CYP2A7P2
ENSG00000226312	37.7727	1.49067	0.124182	12.0039	3.39063e-33	1.37793e-30	CFLAR-AS1			ENSG00000143355	13.7003	-1.40414	0.271739	-5.16722	2.37603e-07	3.22923e-06	LHX9
ENSG00000202260	1.28928	1.49058	0.28375	5.25314	1.49527e-07	2.16711e-06	RN7SKP69			ENSG00000124194	14.0943	-1.40583	0.163048	-8.6222	6.56802e-18	8.72115e-16	GDAP1L1
ENSG00000213355	3.36439	1.49049	0.315577	4.72306	2.3232e-06	2.25607e-05	CNN2P8			ENSG00000186191	4.19737	-1.40773	0.291258	-4.83326	1.34318e-06	1.40583e-05	BPIFB4
ENSG00000271626	0.768147	1.49035	0.409991	3.63508	0.000277897	0.00132929	H3P42			ENSG00000256513	1.63328	-1.40942	0.5534	-2.54683	0.0108707	0.0289623	AC022081.1
ENSG00000211898	538.83	1.4887	0.207234	7.18365	6.78735e-13	4.32081e-11	IGHD			ENSG00000232111	1.17995	-1.40942	0.340823	-4.13535	3.54417e-05	0.000230658	AC073488.1
ENSG00000201221	1.21291	1.48663	0.364388	4.0798	4.50737e-05	0.000282821	RNU4-40P			ENSG00000120251	1323.06	-1.41406	0.277891	-5.08856	3.60796e-07	4.63618e-06	GRIA2
ENSG00000279127	8.38898	1.48626	0.26474	5.61403	1.97668e-08	3.74249e-07	AL121950.1			ENSG00000125675	122.846	-1.4166	0.141418	-10.0172	1.28143e-23	2.89638e-21	GRIA3
ENSG00000271919	1.34613	1.48618	0.300347	4.94819	7.49065e-07	8.5946e-06	AC005828.7			ENSG00000197444	80.0969	-1.41731	0.203517	-6.96409	3.30531e-12	1.74518e-10	OGDHL
ENSG00000253576	1.10888	1.48606	0.28709	5.17629	2.26342e-07	3.09426e-06	AF181450.1			ENSG00000110436	1214.22	-1.4193	0.150681	-9.4192	4.54518e-21	8.35005e-19	SLC1A2
ENSG00000240870	0.897903	1.48531	0.349967	4.24416	2.19416e-05	0.000153074	RPL19P14			ENSG00000225978	58.4546	-1.4195	0.170082	-8.34599	7.06196e-17	8.43098e-15	HAR1A
ENSG00000211942	196.19	1.48488	0.208448	7.12348	1.05239e-12	6.39588e-11	IGHV3-13			ENSG00000164129	190.967	-1.41951	0.253204	-5.60619	2.0683e-08	3.89762e-07	NPY5R
ENSG00000155622	8.71674	1.48486	0.483474	3.07124	0.00213171	0.00739228	XAGE2			ENSG00000253474	2.34424	-1.42229	0.310138	-4.58598	4.51867e-06	3.98247e-05	AC044893.1
ENSG00000267046	5.71405	1.48373	0.167143	8.87704	6.86625e-19	1.02315e-16	E2F3P1			ENSG00000227128	3.01725	-1.42385	0.389431	-3.65623	0.00025595	0.00123978	LBX1-AS1
ENSG00000236278	1.06785	1.47693	0.257433	5.73713	9.62942e-09	2.0084e-07	PEBP1P3			ENSG00000266279	0.506882	-1.43011	0.42306	-3.3804	0.000723803	0.00299658	AC135178.5
ENSG00000167531	34.3457	1.47591	0.518227	2.848	0.00439946	0.0135718	LALBA			ENSG00000133169	711.198	-1.4318	0.266807	-5.36643	8.03086e-08	1.26262e-06	BEX1
ENSG00000219409	0.807072	1.47496	0.553832	2.66319	0.00774039	0.0218755	AL590704.1			ENSG00000081479	7421.61	-1.43365	0.197298	-7.26642	3.69141e-13	2.51723e-11	LRP2
ENSG00000262151	1.81811	1.47468	0.230748	6.39088	1.64931e-10	5.62823e-09	AC133065.1			ENSG00000203877	5.37371	-1.43418	0.336222	-4.26557	1.99396e-05	0.000140619	RIPPLY2
ENSG00000233052	6.67937	1.47466	0.322171	4.57725	4.7114e-06	4.12905e-05	AL513304.1			ENSG00000125931	355.181	-1.4365	0.188866	-7.60592	2.82881e-14	2.33699e-12	CITED1
ENSG00000200711	0.71202	1.47452	0.28012	5.2639	1.4103e-07	2.06405e-06	RNA5SP28			ENSG00000146678	17.9543	-1.43681	0.239109	-6.00904	1.8663e-09	4.77652e-08	IGFBP1
ENSG00000254174	16.7309	1.47085	0.210413	6.9903	2.74304e-12	1.48334e-10	IGHV1-12			ENSG00000162460	6.83834	-1.44131	0.253276	-5.69067	1.26538e-08	2.54424e-07	TMEM82
ENSG00000239923	0.732211	1.46855	0.46878	3.1327	0.00173209	0.00621431	RN7SL864P			ENSG00000136574	72.0543	-1.44226	0.327792	-4.39992	1.08293e-05	8.42083e-05	GATA4
ENSG00000234871	1.1633	1.4683	0.253416	5.79402	6.87215e-09	1.48569e-07	#N/A			ENSG00000000005	136.743	-1.4432	0.205943	-7.00776	2.42172e-12	1.33288e-10	TNMD
ENSG00000228939	2.38874	1.46789	0.264339	5.55307	2.80697e-08	5.04621e-07	AKT3-IT1			ENSG00000150722	37.1665	-1.44329	0.205139	-7.03568	1.9829e-12	1.11266e-10	PPP1R1C
ENSG00000251325	1.281	1.46634	0.388032	3.77893	0.000157506	0.000819253	AC024132.4			ENSG00000253973	14.102	-1.44408	0.22382	-6.45197	1.10404e-10	4.00169e-09	AC079296.1
ENSG00000238266	26.0234	1.4661	0.252016	5.8175	5.9736e-09	1.31856e-07	LINC00707			ENSG00000231426	4.6098	-1.44713	0.200588	-7.21447	5.41426e-13	3.54775e-11	FILNC1
ENSG00000239605	8.30587	1.46488	0.183548	7.98091	1.45258e-15	1.43239e-13	STPG4			ENSG00000112183	688.88	-1.4477	0.188878	-7.66472	1.79218e-14	1.518e-12	RBM24
ENSG00000174226	17.5065	1.46464	0.179964	8.1385	4.002e-16	4.30514e-14	SNX31			ENSG00000223414	37.6424	-1.45041	0.211826	-6.84721	7.53044e-12	3.70382e-10	#N/A
ENSG00000235914	1.78079	1.46453	0.34252	4.27574	1.90502e-05	0.000135442	MACROD2-AS1			ENSG00000149571	55.0932	-1.45872	0.147987	-9.85706	6.38942e-23	1.36561e-20	KIRREL3
ENSG00000230459	0.903948	1.46384	0.351429	4.16541	3.10799e-05	0.000206377	AC060773.1			ENSG00000258249	6.73233	-1.45927	0.147209	-9.91289	3.65919e-23	7.95785e-21	AC125603.3
ENSG00000134398	8.65374	1.46228	0.217183	6.73295	1.66256e-11	7.4821e-10	ERN2			ENSG00000166006	508.596	-1.46386	0.352024	-4.1584	3.20478e-05	0.000211547	KCNC2
ENSG00000254228	3.79683	1.46027	0.225057	6.48845	8.67233e-11	3.23668e-09	IGHV3-42			ENSG00000198788	475.875	-1.46404	0.308764	-4.7416	2.12042e-06	2.08533e-05	MUC2
ENSG00000270772	2.06926	1.45982	0.366886	3.97894	6.92229e-05	0.000408305	PDHA1P1			ENSG00000189139	0.79448	-1.46563	0.475281	-3.08371	0.0020444	0.00714243	FSCB
ENSG00000223787	1.63679	1.45692	0.251915	5.78337	7.32194e-09	1.57531e-07	AL354890.1			ENSG00000153446	897.152	-1.47468	0.181933	-8.10562	5.24773e-16	5.51258e-14	C16orf89
ENSG00000280738	0.891474	1.45673	0.243788	5.97539	2.29546e-09	5.75693e-08	#N/A			ENSG00000235643	1.29489	-1.47512	0.337429	-4.37166	1.23304e-05	9.40634e-05	LINC01647
ENSG00000278596	0.762186	1.4546	0.318414	4.56826	4.91797e-06	4.27446e-05	MIR6077			ENSG00000250846	0.517236	-1.4752	0.345768	-4.26645	1.98611e-05	0.000140188	EPHA5-AS1
ENSG00000207344	2.50438	1.45458	0.250398	5.80908	6.28182e-09	1.37806e-07	SNORA22C			ENSG00000226398	2.13856	-1.47627	0.240222	-6.14546	7.97306e-10	2.27827e-08	AC013480.1
ENSG00000230684	1.27324	1.45446	0.315132	4.61539	3.9235e-06	3.52511e-05	AL158207.2			ENSG00000132554	447.212	-1.47693	0.172772	-8.54846	1.24746e-17	1.60349e-15	RGS22
ENSG00000228937	1.22867	1.4534	0.352298	4.12547	3.69973e-05	0.000239042	MTA3P1			ENSG00000260220	22.9347	-1.4786	0.252333	-5.85971	4.63667e-09	1.06355e-07	CCDC187
ENSG00000256195	3.47566	1.45168	0.19183	7.56751	3.80443e-14	3.07305e-12	AP002518.1			ENSG00000109424	25.7598	-1.4805	0.238518	-6.20707	5.39819e-10	1.61117e-08	UCP1
ENSG00000231172	1.1944	1.45023	0.308576	4.69973	2.60505e-06	2.48893e-05	AC007099.1			ENSG00000226306	14.7089	-1.48258	0.186754	-7.93868	2.04338e-15	1.96209e-13	NPY6R
ENSG00000235310	3.83589	1.44969	0.333448	4.34756	1.37661e-05	0.00010337	GXYLT1P6			ENSG00000198739	2.36427	-1.48951	0.297223	-5.01144	5.40251e-07	6.53712e-06	LRRTM3
ENSG00000251187	3.94903	1.44965	0.175842	8.24405	1.66482e-16	1.89211e-14	AC010261.2			ENSG00000126259	35.5925	-1.4985	0.203705	-7.3562	1.89213e-13	1.35215e-11	KIRREL2
ENSG00000134538	2.56272	1.44902	0.40289	3.59656	0.000322453	0.00151309	SLCO1B1			ENSG00000243953	1.60947	-1.49901	0.290517	-5.15978	2.47244e-07	3.32839e-06	AC073359.1
ENSG00000227481	1.02182	1.44836	0.290787	4.98083	6.33121e-07	7.46771e-06	AC008080.2			ENSG00000224260	17.3088	-1.50112	0.275473	-5.44923	5.05885e-08	8.46291e-07	AL023754.1
ENSG00000234632	1.4693	1.44766	0.284559	5.08739	3.63016e-07	4.66025e-06	NECAP1P2			ENSG00000248965	2.21335	-1.50326	0.264304	-5.6876	1.28834e-08	2.58651e-07	AC011389.2
ENSG00000231892	0.830649	1.44721	0.279899	5.17048	2.33492e-07	3.18444e-06	AC073316.2			ENSG00000270182	1.07109	-1.50358	0.289693	-5.19025	2.10015e-07	2.9021e-06	AC004080.4
ENSG00000147381	50.1401	1.44692	0.504143	2.87005	0.00410402	0.0128057	MAGEA4			ENSG00000132026	82.5486	-1.50387	0.228008	-6.59569	4.23277e-11	1.71844e-09	RTBDN
ENSG00000253679	0.697143	1.44638	0.29989	4.82303	1.41397e-06	1.46809e-05	LINC02844			ENSG00000131668	55.8691	-1.51138	0.196869	-7.67708	1.62754e-14	1.39618e-12	BARX1
ENSG00000265123	1.10524	1.44413	0.319174	4.52458	6.05156e-06	5.11282e-05	RN7SL200P			ENSG00000125831	2.29079	-1.5171	0.322423	-4.70532	2.53464e-06	2.43148e-05	CST11
ENSG00000279706	0.563667	1.44351	0.388753	3.71317	0.000204677	0.00102435	AL353608.4			ENSG00000135298	30.93	-1.52522	0.149281	-10.2171	1.66302e-24	4.1048e-22	ADGRB3
ENSG00000256056	8.00223	1.44261	0.210091	6.86662	6.57415e-12	3.27349e-10	AC087257.2			ENSG00000248529	0.695803	-1.52672	0.278836	-5.47536	4.36632e-08	7.43213e-07	AC026746.1
ENSG00000235009	3.25955	1.44241	0.318413	4.53	5.89825e-06	5.01065e-05	LINC01883			ENSG00000236117	5.67268	-1.52973	0.448908	-3.40768	0.000655184	0.00275444	LINC01639
ENSG00000237914	4.53251	1.44226	0.20109	7.17219	7.38075e-13	4.66169e-11	SIRPG-AS1			ENSG00000229275	0.609165	-1.53019	0.527163	-2.90269	0.00369977	0.0117396	BX284656.1
ENSG00000241981	1.44147	1.44071	0.253431	5.68485	1.30929e-08	2.62334e-07	AF213884.1			ENSG00000238189	0.73497	-1.53278	0.41594	-3.6851	0.00022861	0.00112786	ENOX1-AS2
ENSG00000224618	1.38014	1.4404	0.349618	4.11992	3.79e-05	0.000243817	AC096921.1			ENSG00000091513	1908.09	-1.53397	0.202511	-7.57475	3.59823e-14	2.91283e-12	TF
ENSG00000274841	1.27248	1.43965	0.286401	5.0267	4.98987e-07	6.12626e-06	AL590627.2			ENSG00000124493	491.759	-1.54141	0.182772	-8.4335	3.35486e-17	4.15312e-15	GRM4
ENSG00000225551	0.66357	1.43857	0.446424	3.22244	0.00127104	0.00479313	AL157827.1			ENSG00000198573	1.08701	-1.54355	0.494586	-3.12089	0.00180306	0.0064271	SPANXC
ENSG00000217041	1.01194	1.43831	0.430665	3.33975	0.000838543	0.00338394	AL512430.2			ENSG00000029534	218.32	-1.55216	0.159941	-9.70459	2.88223e-22	5.82717e-20	ANK1
ENSG00000137674	19.585	1.43817	0.264356	5.44028	5.31977e-08	8.82963e-07	MMP20			ENSG00000136696	0.814937	-1.55434	0.388847	-3.99731	6.40652e-05	0.000381857	IL36B
ENSG00000236188	0.890069	1.43373	0.316841	4.52507	6.03751e-06	5.1074e-05	PRKX-AS1			ENSG00000128536	419.863	-1.55773	0.143253	-10.874	1.53406e-27	4.44029e-25	CDHR3
ENSG00000266696	2.90313	1.43323	0.233415	6.14028	8.23783e-10	2.34228e-08	AC044840.1			ENSG00000149295	97.7423	-1.56064	0.185784	-8.40028	4.45399e-17	5.44673e-15	DRD2
ENSG00000228872	0.699655	1.43268	0.411678	3.4801	0.000501218	0.0021962	AC096664.1			ENSG00000187045	508.452	-1.56169	0.177491	-8.7987	1.38414e-18	1.96085e-16	TMPRSS6
ENSG00000271765	0.967629	1.43137	0.346151	4.1351	3.54795e-05	0.000230811	RN7SKP299			ENSG00000015592	12.0557	-1.56299	0.185931	-8.4063	4.23149e-17	5.20629e-15	STMN4
ENSG00000243822	3.66326	1.43129	0.313965	4.55876	5.14578e-06	4.44939e-05	AC073522.1			ENSG00000114200	136.644	-1.56519	0.162889	-9.60895	7.32924e-22	1.42453e-19	BCHE
ENSG00000180525	62.3662	1.43069	0.15627	9.15527	5.42225e-20	9.05201e-18	PRR26			ENSG00000184486	8.46471	-1.56656	0.193903	-8.07906	6.52699e-16	6.75065e-14	POU3F2
ENSG00000217512	1.93702	1.43006	0.247893	5.76886	7.98096e-09	1.69893e-07	AL356776.1			ENSG00000252213	2.8146	-1.57092	0.346681	-4.53131	5.8619e-06	4.98714e-05	SNORA74D
ENSG00000230782	1.26162	1.42657	0.289883	4.92121	8.60112e-07	9.65538e-06	AL807761.4			ENSG00000249231	32.9615	-1.57439	0.235731	-6.67878	2.40933e-11	1.03673e-09	CASC16
ENSG00000265727	3.42367	1.42621	0.215568	6.61607	3.68886e-11	1.51908e-09	RN7SL648P			ENSG00000231901	2.20066	-1.5774	0.242765	-6.49764	8.15918e-11	3.07367e-09	AL354754.1
ENSG00000153266	3.42768	1.42619	0.382235	3.73118	0.000190582	0.000964303	FEZF2			ENSG00000137872	753.597	-1.57899	0.130798	-12.072	1.48468e-33	6.35457e-31	SEMA6D
ENSG00000203811	1.18814	1.42597	0.369245	3.86185	0.00011253	0.000615557	H3C14			ENSG00000140287	172.833	-1.58081	0.15695	-10.0721	7.34192e-24	1.70744e-21	HDC
ENSG00000266357	0.779776	1.42585	0.378699	3.76514	0.000166457	0.000859038	LINC02074			ENSG00000270816	7.86346	-1.58189	0.372673	-4.24472	2.18867e-05	0.000152744	LINC00221
ENSG00000237827	1.77822	1.42443	0.285005	4.9979	5.79585e-07	6.93176e-06	RPS15AP29			ENSG00000177103	89.0797	-1.5839	0.156807	-10.101	5.46785e-24	1.29405e-21	DSCAML1
ENSG00000203972	4.59408	1.42247	0.558111	2.54871	0.0108121	0.0288292	GLYATL3			ENSG00000159248	0.561796	-1.59209	0.581697	-2.73698	0.00620066	0.0181039	GJD2
ENSG00000258337	2.06483	1.42149	0.292008	4.86798	1.12743e-06	1.20863e-05	AC130895.1			ENSG00000200959	12.9403	-1.5937	0.310994	-5.12455	2.98248e-07	3.92522e-06	SNORA74A
ENSG00000228076	1.55683	1.42144	0.330078	4.30636	1.65961e-05	0.000120373	AL591719.1			ENSG00000179292	27.1325	-1.59648	0.205776	-7.75833	8.60533e-15	7.67668e-13	TMEM151A
ENSG00000249307	39.0361	1.4197	0.130068	10.9151	9.76594e-28	2.86798e-25	LINC01088			ENSG00000136698	0.499272	-1.60627	0.540201	-2.97346	0.00294461	0.00967976	CFC1
ENSG00000278255	0.95902	1.41792	0.575662	2.46311	0.0137736	0.0352898	AC005344.1			ENSG00000273225	0.837845	-1.60868	0.458667	-3.50729	0.000452693	0.00201117	FAM25BP
ENSG00000260594	0.871151	1.41688	0.44579	3.17835	0.00148116	0.00545111	AC099313.1			ENSG00000253706	22.7936	-1.60926	0.245516	-6.5546	5.57921e-11	2.19422e-09	AC011632.1
ENSG00000240925	1.24812	1.41417	0.353102	4.005	6.20187e-05	0.000371752	RPS20P31			ENSG00000141433	108.66	-1.61358	0.19636	-8.21745	2.07868e-16	2.3231e-14	ADCYAP1
ENSG00000196091	2591.12	1.41334	0.259969	5.43659	5.43095e-08	8.95873e-07	MYBPC1			ENSG00000079689	109.89	-1.62608	0.247302	-6.57525	4.85703e-11	1.93478e-09	SCGN
ENSG00000225112	1.17515	1.41228	0.316122	4.46751	7.91369e-06	6.43995e-05	AL157392.1			ENSG00000139352	242.587	-1.62759	0.328591	-4.95322	7.29949e-07	8.40769e-06	ASCL1
ENSG00000275090	1.24491	1.41224	0.502016	2.81314	0.00490606	0.0148802	RN7SL296P			ENSG00000213759	1521.11	-1.63233	0.32531	-5.01776	5.22787e-07	6.36688e-06	UGT2B11
ENSG00000255296	1.07167	1.40908	0.410229	3.43485	0.000592871	0.00252921	AP002490.2			ENSG00000036565	7.79671	-1.63506	0.188931	-8.65426	4.96114e-18	6.7433e-16	SLC18A1
ENSG00000230225	1.99613	1.40854	0.228324	6.16906	6.86951e-10	1.99842e-08	MTND5P14			ENSG00000250538	40.4683	-1.64025	0.378469	-4.33391	1.46483e-05	0.000108716	AC104407.1
ENSG00000263642	0.712535	1.40852	0.565905	2.48898	0.0128111	0.0332213	MIR4802			ENSG00000139910	1628	-1.64803	0.172389	-9.55994	1.1782e-21	2.26806e-19	NOVA1
ENSG00000277233	0.668426	1.40781	0.383701	3.66903	0.000243476	0.00118733	AL136960.1			ENSG00000168243	581.939	-1.65666	0.19296	-8.58551	9.04306e-18	1.18898e-15	GNG4
ENSG00000211871	0.974732	1.40594	0.254616	5.52178	3.35574e-08	5.91119e-07	TRAJ18			ENSG00000105143	30.8399	-1.65904	0.26698	-6.21408	5.16272e-10	1.54893e-08	SLC1A6
ENSG00000237853	3.32504	1.40531	0.218614	6.42826	1.29075e-10	4.56332e-09	NFIA-AS1			ENSG00000261678	10.458	-1.6657	0.162846	-10.2287	1.47533e-24	3.66401e-22	SCRT1
ENSG00000226482	8.2717	1.40522	0.274856	5.11255	3.17832e-07	4.14366e-06	ADIPOQ-AS1			ENSG00000167346	0.92709	-1.66797	0.541266	-3.08161	0.00205882	0.00718035	MMP26
ENSG00000237124	0.715542	1.40505	0.536501	2.61892	0.00882087	0.0243693	MTND2P11			ENSG00000280229	5.66686	-1.6744	0.325533	-5.14356	2.69585e-07	3.58079e-06	AL161658.1
ENSG00000281195	57.2279	1.4043	0.131466	10.6819	1.23733e-26	3.45705e-24	AC007878.1			ENSG00000091583	0.905015	-1.67772	0.424246	-3.95459	7.66656e-05	0.000444707	APOH
ENSG00000265942	0.654622	1.40411	0.399548	3.51424	0.000441017	0.0019669	RN7SL577P			ENSG00000206072	0.637227	-1.6781	0.571485	-2.93639	0.00332061	0.0107101	SERPINB11
ENSG00000252135	1.21767	1.40285	0.251725	5.57295	2.50466e-08	4.59507e-07	RNU1-155P			ENSG00000175766	19.191	-1.67955	0.313518	-5.35713	8.45557e-08	1.31858e-06	EIF4E1B
ENSG00000259047	2.36052	1.40146	0.338916	4.13511	3.54778e-05	0.000230811	AL163153.1			ENSG00000239808	0.87189	-1.68335	0.611438	-2.7531	0.00590335	0.0173516	RN7SL255P
ENSG00000263751	2.71788	1.40065	0.283955	4.93264	8.1124e-07	9.18621e-06	#N/A			ENSG00000171189	79.9966	-1.68822	0.175396	-9.62517	6.26027e-22	1.22863e-19	GRIK1
ENSG00000181577	75.0035	1.4004	0.201648	6.94477	3.79084e-12	1.97305e-10	C6orf223			ENSG00000168333	2.70901	-1.68904	0.501813	-3.36589	0.000762984	0.00313204	PPDPFL
ENSG00000252864	0.608425	1.4003	0.515497	2.71641	0.00659948	0.0191047	RNA5SP278			ENSG00000279521	4.56052	-1.69131	0.352464	-4.79855	1.5982e-06	1.63158e-05	AL359396.2
ENSG00000166926	4.06037	1.39969	0.283946	4.92942	8.24722e-07	9.31006e-06	MS4A6E			ENSG00000257503	1.37574	-1.69738	0.438658	-3.86949	0.000109064	0.000599271	CYB5AP5
ENSG00000251204	0.54745	1.39623	0.293393	4.75889	1.94658e-06	1.93518e-05	AC027313.1			ENSG00000119973	1.39685	-1.69988	0.265162	-6.41073	1.44823e-10	5.01434e-09	PRLHR
ENSG00000277306	0.584769	1.39516	0.485129	2.87585	0.00402938	0.0126021	AC092156.1			ENSG00000189023	1.0937	-1.70708	0.633861	-2.69315	0.00707808	0.020257	MAGEB16
ENSG00000248165	1.56523	1.39489	0.376785	3.7021	0.000213825	0.00106484	AC110760.1			ENSG00000185652	76.2247	-1.70796	0.170939	-9.99167	1.65771e-23	3.70526e-21	NTF3
ENSG00000258968	1.99049	1.39262	0.306154	4.54877	5.3961e-06	4.63693e-05	AL049830.4			ENSG00000174453	3.84124	-1.71779	0.250921	-6.84592	7.59837e-12	3.73267e-10	VWC2L
ENSG00000262670	0.992238	1.3924	0.251545	5.53539	3.10534e-08	5.51113e-07	#N/A			ENSG00000109132	0.68397	-1.73567	0.515077	-3.36973	0.000752405	0.00309525	PHOX2B
ENSG00000259791	1.11632	1.39173	0.454366	3.06302	0.00219113	0.00755987	AC092325.1			ENSG00000266524	180.729	-1.74353	0.181263	-9.61876	6.66266e-22	1.30126e-19	GDF10
ENSG00000243053	1.7821	1.39163	0.264673	5.25794	1.45678e-07	2.12281e-06	RPL31P58			ENSG00000240521	98.553	-1.7533	0.384044	-4.56536	4.98644e-06	4.32836e-05	AC092979.1
ENSG00000212601	0.766564	1.39091	0.384576	3.61672	0.000298356	0.00141483	RNA5SP53			ENSG00000230500	5.99023	-1.75384	0.354103	-4.95291	7.3112e-07	8.41876e-06	MKX-AS1
ENSG00000255271	0.636239	1.39042	0.481513	2.88761	0.00388181	0.0122092	AL137224.1			ENSG00000235024	0.470495	-1.75575	0.438982	-3.99959	6.34534e-05	0.000378772	AC097468.2
ENSG00000238259	1.14745	1.38992	0.29894	4.64948	3.32767e-06	3.06577e-05	PHF5GP			ENSG00000165995	249.701	-1.75605	0.132492	-13.254	4.27974e-40	2.53216e-37	CACNB2
ENSG00000253420	1.07563	1.38984	0.498485	2.78813	0.00530129	0.0158648	AC103853.1			ENSG00000118160	101.804	-1.75653	0.187193	-9.38349	6.38243e-21	1.1515e-18	SLC8A2
ENSG00000211885	0.837173	1.38927	0.260426	5.33459	9.57591e-08	1.46601e-06	TRAJ4			ENSG00000189001	100.687	-1.75793	0.260797	-6.7406	1.57738e-11	7.13062e-10	SBSN
ENSG00000264458	1.0991	1.38842	0.387357	3.58433	0.000337944	0.00157239	AC025211.1			ENSG00000253376	0.623611	-1.76848	0.341073	-5.18504	2.1597e-07	2.97064e-06	AC012103.1
ENSG00000211872	0.74247	1.38782	0.298244	4.65332	3.26632e-06	3.01754e-05	TRAJ17			ENSG00000068985	0.980303	-1.77077	0.592188	-2.99022	0.00278773	0.00925173	PAGE1
ENSG00000235743	1.18135	1.3868	0.282393	4.9109	9.06574e-07	1.00897e-05	AL139231.1			ENSG00000197249	14092.6	-1.77454	0.160902	-11.0287	2.77862e-28	8.73378e-26	SERPINA1
ENSG00000232015	0.96408	1.3868	0.302977	4.57723	4.71168e-06	4.12905e-05	HSPE1P25			ENSG00000177551	14.82	-1.77579	0.201176	-8.82705	1.07472e-18	1.5498e-16	NHLH2
ENSG00000270050	1.0504	1.38587	0.266465	5.20094	1.98286e-07	2.75756e-06	AL035427.1			ENSG00000205279	1.94249	-1.77838	0.266416	-6.67519	2.46907e-11	1.05775e-09	CTXN3
ENSG00000214318	1.644	1.38539	0.279201	4.96198	6.97795e-07	8.10696e-06	ATP5MC1P6			ENSG00000213892	6.09759	-1.77868	0.235133	-7.56458	3.8912e-14	3.12963e-12	CEACAM16
ENSG00000254865	1.46882	1.38457	0.479419	2.88801	0.00387687	0.012203	AC100763.1			ENSG00000125851	42.6112	-1.77934	0.288446	-6.16873	6.88419e-10	2.00124e-08	PCSK2
ENSG00000257121	2.00729	1.38405	0.220173	6.2862	3.25325e-10	1.03715e-08	AC126615.2			ENSG00000231990	0.604834	-1.7816	0.504103	-3.5342	0.000409011	0.00184792	AL442224.1
ENSG00000171671	2.26111	1.38331	0.270748	5.10923	3.23482e-07	4.20778e-06	SHANK2-AS3			ENSG00000105290	860.422	-1.78478	0.148672	-12.0048	3.3515e-33	1.37593e-30	APLP1
ENSG00000233339	0.534898	1.38232	0.455073	3.03759	0.00238481	0.00812019	AC018878.1			ENSG00000197838	6.98614	-1.78502	0.280683	-6.35957	2.02318e-10	6.76067e-09	CYP2A13
ENSG00000249138	4.6248	1.38193	0.2097	6.59004	4.3971e-11	1.77976e-09	AC084871.1			ENSG00000124205	197.5	-1.78567	0.262635	-6.79908	1.05288e-11	4.98944e-10	EDN3
ENSG00000237387	1.12711	1.38165	0.335624	4.11665	3.84418e-05	0.000246671	AL022329.2			ENSG00000187122	175.697	-1.78759	0.18384	-9.72365	2.39058e-22	4.88225e-20	SLIT1
ENSG00000235669	1.43642	1.38084	0.386883	3.56915	0.000358148	0.00165283	CHN2-AS1			ENSG00000228420	12.1986	-1.7889	0.273222	-6.54742	5.85386e-11	2.29326e-09	LINC01768
ENSG00000258565	2.01915	1.37934	0.216234	6.37895	1.78311e-10	6.03364e-09	BLZF2P			ENSG00000258346	1.46462	-1.7939	0.293754	-6.10683	1.01631e-09	2.81995e-08	AC079384.1
ENSG00000243314	1.16668	1.37855	0.345328	3.99201	6.55158e-05	0.000389638	AC106707.2			ENSG00000171951	221.431	-1.79563	0.141344	-12.7039	5.62194e-37	2.89984e-34	SCG2
ENSG00000180090	1.15169	1.37841	0.238248	5.78558	7.2262e-09	1.55721e-07	OR3A1			ENSG00000102466	224.766	-1.80115	0.13849	-13.0057	1.1355e-38	6.34509e-36	FGF14
ENSG00000233365	2.72232	1.37594	0.302251	4.55232	5.30583e-06	4.57206e-05	AL121956.1			ENSG00000154478	91.0181	-1.80175	0.258804	-6.96183	3.35888e-12	1.77114e-10	GPR26
ENSG00000249098	1.47202	1.37455	0.389621	3.52792	0.000418846	0.00188558	AC055733.1			ENSG00000201998	12.6878	-1.80304	0.22212	-8.11742	4.76198e-16	5.06849e-14	SNORA23
ENSG00000170477	142.272	1.37314	0.296862	4.62552	3.73668e-06	3.3799e-05	KRT4			ENSG00000229797	0.494284	-1.80305	0.570258	-3.16181	0.0015679	0.00571493	AC140481.1
ENSG00000233340	1.96395	1.37291	0.397483	3.45401	0.00055232	0.0023853	AL139120.1			ENSG00000231133	19.9999	-1.80916	0.207622	-8.71372	2.94061e-18	4.07963e-16	HAR1B
ENSG00000279885	2.43938	1.3729	0.289425	4.74356	2.09999e-06	2.06878e-05	AP005060.1			ENSG00000229609	0.490775	-1.81103	0.490145	-3.6949	0.000219977	0.00109034	LINC01079
ENSG00000279582	1.4398	1.37254	0.316086	4.34229	1.41003e-05	0.000105436	#N/A			ENSG00000256686	0.716112	-1.8166	0.457076	-3.97439	7.05591e-05	0.00041503	AC019209.3
ENSG00000237027	0.85781	1.3724	0.267911	5.12261	3.01329e-07	3.96059e-06	AL159174.1			ENSG00000185149	138.234	-1.8213	0.35535	-5.12538	2.96931e-07	3.91429e-06	NPY2R
ENSG00000230257	22.9494	1.37204	0.289055	4.74665	2.06813e-06	2.04239e-05	NFE4			ENSG00000253182	11.4887	-1.8257	0.230538	-7.91929	2.38868e-15	2.25068e-13	AC084026.1
ENSG00000261158	3.34197	1.37128	0.209011	6.56081	5.35163e-11	2.11713e-09	AC109597.2			ENSG00000212037	0.409142	-1.82972	0.503089	-3.63698	0.000275856	0.00132094	#N/A
ENSG00000224797	1.82279	1.36999	0.221412	6.18751	6.11237e-10	1.79503e-08	AL359092.1			ENSG00000224675	6.68392	-1.83444	0.269618	-6.80383	1.01871e-11	4.84464e-10	AC009227.1
ENSG00000242781	0.805342	1.36909	0.524342	2.61106	0.00902629	0.0248473	LINC02050			ENSG00000198650	4968.62	-1.84829	0.272181	-6.79064	1.11636e-11	5.27787e-10	TAT
ENSG00000230542	2.20889	1.36696	0.213145	6.41327	1.42434e-10	4.94014e-09	LINC00102			ENSG00000134020	138.755	-1.85898	0.198227	-9.37805	6.72055e-21	1.20709e-18	PEBP4
ENSG00000249717	3.75866	1.36591	0.259936	5.2548	1.48188e-07	2.15159e-06	PARM1-AS1			ENSG00000196361	10.2041	-1.86129	0.216183	-8.60977	7.32057e-18	9.65667e-16	ELAVL3
ENSG00000242175	1.86742	1.36583	0.277415	4.92341	8.50497e-07	9.56345e-06	RN7SL127P			ENSG00000166111	7.80542	-1.86372	0.279101	-6.67758	2.42915e-11	1.04404e-09	SVOP
ENSG00000034971	189.996	1.36404	0.257056	5.3064	1.11813e-07	1.68739e-06	MYOC			ENSG00000269908	1.13903	-1.8674	0.309877	-6.02626	1.678e-09	4.36682e-08	#N/A
ENSG00000214754	1.2998	1.36231	0.317537	4.29025	1.78473e-05	0.0001282	AC004870.1			ENSG00000166159	92.6945	-1.86783	0.234456	-7.96668	1.62989e-15	1.59163e-13	LRTM2
ENSG00000232824	1.24403	1.36229	0.379792	3.58694	0.00033458	0.00155945	PRR13P1			ENSG00000198028	4.92534	-1.87601	0.247061	-7.5933	3.11853e-14	2.55535e-12	ZNF560
ENSG00000255220	2.09492	1.36168	0.244751	5.56353	2.64377e-08	4.80646e-07	DDX18P5			ENSG00000147571	1.01816	-1.88022	0.367233	-5.11996	3.05607e-07	4.00766e-06	CRH
ENSG00000232131	1.03324	1.36131	0.353606	3.8498	0.000118216	0.000641339	NCOA7-AS1			ENSG00000056487	105.896	-1.8838	0.21208	-8.8825	6.53756e-19	9.85114e-17	PHF21B
ENSG00000229918	1.08608	1.35999	0.389038	3.49578	0.000472677	0.0020876	DOCK9-AS1			ENSG00000074317	5.45571	-1.88453	0.198345	-9.50128	2.07326e-21	3.91613e-19	SNCB
ENSG00000266706	0.992493	1.35893	0.337562	4.02573	5.67989e-05	0.000345717	#N/A			ENSG00000177108	11.101	-1.89296	0.237708	-7.9634	1.67381e-15	1.63057e-13	ZDHHC22
ENSG00000278905	0.557437	1.35809	0.479543	2.83206	0.00462498	0.0141482	AC106818.1			ENSG00000198797	436.963	-1.90455	0.222678	-8.55297	1.19958e-17	1.55185e-15	BRINP2
ENSG00000174016	3.85572	1.35724	0.240874	5.63467	1.75395e-08	3.38286e-07	TENT5D			ENSG00000019186	96.0749	-1.91759	0.219437	-8.73869	2.35839e-18	3.3061e-16	CYP24A1
ENSG00000242020	1.60835	1.35642	0.226931	5.97725	2.26933e-09	5.70638e-08	RN7SL68P			ENSG00000233642	0.472892	-1.93008	0.504484	-3.82584	0.000130327	0.000694956	GPR158-AS1
ENSG00000186466	24.2087	1.35593	0.193636	7.00245	2.51521e-12	1.37679e-10	AQP7P1			ENSG00000144962	0.688103	-1.93945	0.460017	-4.21604	2.48628e-05	0.000170672	SPATA16
ENSG00000241884	1.19226	1.35579	0.370802	3.65637	0.000255816	0.00123928	AC114401.1			ENSG00000008056	178.983	-1.96699	0.139571	-14.0931	4.18677e-45	3.23935e-42	SYN1
ENSG00000271351	1.68094	1.35525	0.294198	4.6066	4.09303e-06	3.65052e-05	IGKV1OR2-9			ENSG00000174948	0.783704	-1.97254	0.410572	-4.80437	1.55236e-06	1.59205e-05	GPR149
ENSG00000228097	1.36173	1.3539	0.241684	5.60195	2.11951e-08	3.98478e-07	MTATP6P11			ENSG00000087250	13.533	-1.97583	0.222622	-8.87526	6.97733e-19	1.02827e-16	MT3
ENSG00000252949	1.26959	1.35389	0.319246	4.2409	2.22623e-05	0.000155096	#N/A			ENSG00000070193	1026.67	-1.9811	0.216143	-9.16569	4.92329e-20	8.35775e-18	FGF10
ENSG00000200204	0.994352	1.35386	0.229332	5.90349	3.55889e-09	8.44251e-08	RNU1-22P			ENSG00000179915	146.455	-1.98252	0.198302	-9.99749	1.56309e-23	3.51329e-21	NRXN1
ENSG00000166091	26.1682	1.35146	0.246146	5.4905	4.00807e-08	6.89425e-07	CMTM5			ENSG00000161896	44.2035	-1.98746	0.224883	-8.83777	9.76515e-19	1.41324e-16	IP6K3
ENSG00000241755	877.396	1.35131	0.186401	7.24948	4.18363e-13	2.80534e-11	IGKV1-9			ENSG00000169509	2.05084	-1.99537	0.523324	-3.81287	0.000137361	0.000726019	CRCT1
ENSG00000258425	2.0935	1.35129	0.198582	6.80472	1.01246e-11	4.82765e-10	AC013451.1			ENSG00000188730	8.8035	-1.99773	0.199098	-10.0339	1.08134e-23	2.4719e-21	VWC2
ENSG00000226056	1.29094	1.35095	0.411216	3.28526	0.00101887	0.00398447	MTND4P32			ENSG00000171209	144.698	-1.99962	0.480023	-4.16567	3.10433e-05	0.000206287	CSN3
ENSG00000156738	515.627	1.3509	0.199372	6.77577	1.23743e-11	5.76223e-10	MS4A1			ENSG00000280439	12.407	-1.99984	0.19196	-10.418	2.05125e-25	5.35895e-23	AC004836.1
ENSG00000211878	0.527436	1.35038	0.370188	3.64784	0.000264458	0.0012747	TRAJ11			ENSG00000187533	16.23	-2.00353	0.517353	-3.87265	0.000107657	0.00059293	PRR27
ENSG00000172005	80.0354	1.3503	0.15412	8.76133	1.92967e-18	2.71456e-16	MAL			ENSG00000167768	45.6204	-2.00896	0.212309	-9.46243	3.00874e-21	5.60126e-19	KRT1
ENSG00000224895	1.60883	1.34889	0.387271	3.48306	0.00049571	0.00217396	VPS26BP1			ENSG00000133958	68.5557	-2.01001	0.119376	-16.8377	1.29257e-63	2.08016e-60	UNC79
ENSG00000248216	1.07915	1.34781	0.425638	3.16657	0.00154249	0.0056361	KCTD9P5			ENSG00000144891	1885.3	-2.01214	0.208022	-9.67271	3.93802e-22	7.88251e-20	AGTR1
ENSG00000202514	0.999486	1.3477	0.357534	3.76943	0.000163621	0.000846246	AC009634.1			ENSG00000233041	124.123	-2.01544	0.262548	-7.67646	1.63541e-14	1.39995e-12	PHGR1
ENSG00000263413	1.99674	1.34739	0.288202	4.67516	2.93719e-06	2.75395e-05	MIR4538			ENSG00000122585	5.80915	-2.02173	0.347304	-5.82121	5.84228e-09	1.29398e-07	NPY
ENSG00000211639	135.605	1.34698	0.227115	5.93085	3.01375e-09	7.30434e-08	IGLV4-60			ENSG00000271615	18.7742	-2.03144	0.26765	-7.58991	3.20128e-14	2.61782e-12	ACTG1P22
ENSG00000198178	11.1293	1.34656	0.215433	6.25048	4.09203e-10	1.25856e-08	CLEC4C			ENSG00000215397	0.93534	-2.03536	0.414652	-4.9086	9.17278e-07	1.01919e-05	SCRT2
ENSG00000237617	0.780164	1.34497	0.384465	3.49827	0.00046828	0.00207237	AC013410.2			ENSG00000237560	6.07213	-2.03596	0.29624	-6.87267	6.3013e-12	3.16505e-10	LINC01497
ENSG00000205056	17.3841	1.34359	0.180441	7.44615	9.61e-14	7.18841e-12	LINC02397			ENSG00000102003	443.504	-2.04345	0.147181	-13.884	7.92449e-44	6.01558e-41	SYP
ENSG00000188771	2.31111	1.34341	0.24677	5.44396	5.21075e-08	8.68452e-07	PLET1			ENSG00000233147	1.50547	-2.05088	0.312692	-6.55879	5.42456e-11	2.13967e-09	#N/A
ENSG00000211917	0.618025	1.34323	0.359973	3.73146	0.00019037	0.000963426	IGHD3-16			ENSG00000095981	2.62085	-2.05402	0.394354	-5.20858	1.90296e-07	2.6617e-06	KCNK16
ENSG00000259177	1.37019	1.3419	0.288817	4.6462	3.38109e-06	3.10787e-05	AC018946.1			ENSG00000168530	1.80865	-2.06451	0.668145	-3.08991	0.00200216	0.00702109	MYL1
ENSG00000156755	0.918201	1.34182	0.288798	4.64622	3.38069e-06	3.10787e-05	IGKV1OR-2			ENSG00000279300	0.79408	-2.07012	0.422413	-4.9007	9.54956e-07	1.05233e-05	AC008761.3
ENSG00000211888	1.19053	1.34109	0.235527	5.69402	1.24085e-08	2.50779e-07	TRAJ1			ENSG00000140015	5.32338	-2.08665	0.295351	-7.06498	1.60644e-12	9.24635e-11	KCNH5
ENSG00000206650	1.33438	1.34021	0.345359	3.88064	0.000104183	0.000576956	SNORA70G			ENSG00000170367	218.02	-2.09283	0.344133	-6.08145	1.19101e-09	3.24428e-08	CST5
ENSG00000233189	1.27897	1.33774	0.259036	5.1643	2.41343e-07	3.26032e-06	RPL12P29			ENSG00000111218	15.473	-2.10337	0.202597	-10.3821	2.99227e-25	7.76696e-23	PRMT8
ENSG00000254826	1.84633	1.33633	0.284671	4.6943	2.67521e-06	2.54449e-05	AP001922.3			ENSG00000200087	92.3278	-2.11186	0.165983	-12.7234	4.38557e-37	2.29149e-34	SNORA73B
ENSG00000229960	1.78014	1.33605	0.366468	3.64576	0.000266606	0.00128398	AL590483.1			ENSG00000274735	1.53041	-2.11484	0.295207	-7.1639	7.84121e-13	4.92161e-11	#N/A
ENSG00000259445	1.34074	1.33593	0.313221	4.26514	1.99778e-05	0.000140839	#N/A			ENSG00000249203	231.799	-2.11607	0.305568	-6.92502	4.35908e-12	2.25423e-10	LINC02224
ENSG00000240770	1.7313	1.33475	0.255953	5.21485	1.8397e-07	2.58619e-06	C21orf91-OT1			ENSG00000278012	1.02012	-2.13179	0.409331	-5.20798	1.90906e-07	2.66877e-06	AL031658.2
ENSG00000238065	0.823118	1.33471	0.443606	3.00877	0.00262306	0.00878496	LRRC57P1			ENSG00000212464	7.6213	-2.13678	0.187221	-11.4132	3.5947e-30	1.22564e-27	SNORA12
ENSG00000259517	6.11267	1.33411	0.363462	3.67057	0.00024201	0.00118165	LINC02169			ENSG00000267603	6.23744	-2.14538	0.294044	-7.29611	2.96215e-13	2.05122e-11	LINC01028
ENSG00000232282	1.391	1.334	0.409796	3.25529	0.00113276	0.00435283	MTND1P32			ENSG00000250431	8.61056	-2.1533	0.460506	-4.67595	2.92591e-06	2.74529e-05	AC105914.2
ENSG00000233845	3.75495	1.3338	0.223209	5.97558	2.29277e-09	5.75452e-08	AC093732.1			ENSG00000225391	0.690994	-2.15585	0.315862	-6.82528	8.77543e-12	4.24864e-10	AL135902.1
ENSG00000243838	2.43246	1.33373	0.231583	5.75919	8.45173e-09	1.78217e-07	PSMC1P7			ENSG00000202538	86.9311	-2.18806	0.207455	-10.5472	5.23455e-26	1.41343e-23	RNU4-2
ENSG00000257780	1.77061	1.33274	0.328946	4.05156	5.08771e-05	0.000314092	GLYCAM1			ENSG00000257986	31.4186	-2.19637	0.284256	-7.72675	1.10327e-14	9.71287e-13	LINC02306
ENSG00000240454	0.874927	1.33168	0.422254	3.15374	0.00161194	0.00585086	RPL39P26			ENSG00000224927	3.11533	-2.19645	0.331083	-6.63413	3.26422e-11	1.35811e-09	NDUFA5P10
ENSG00000256714	1.00169	1.32979	0.282557	4.70628	2.52281e-06	2.42143e-05	AC087318.1			ENSG00000173826	19.6439	-2.22856	0.224547	-9.92469	3.25126e-23	7.18725e-21	KCNH6
ENSG00000091704	19.5275	1.3281	0.195703	6.78629	1.15052e-11	5.39499e-10	CPA1			ENSG00000118733	12.8344	-2.22856	0.381646	-5.83935	5.24053e-09	1.17987e-07	OLFM3
ENSG00000236535	1.83536	1.32788	0.293109	4.53033	5.88917e-06	5.00712e-05	RC3H1-IT1			ENSG00000173452	1.24464	-2.24445	0.37286	-6.01956	1.74889e-09	4.53079e-08	TMEM196
ENSG00000188984	2.1335	1.32782	0.388894	3.41435	0.000639355	0.00269691	AADACL3			ENSG00000236464	0.554565	-2.26014	0.482606	-4.6832	2.82436e-06	2.66617e-05	LINC02559
ENSG00000232792	1.03938	1.32781	0.28685	4.62894	3.67538e-06	3.33645e-05	FTH1P25			ENSG00000131738	1.42271	-2.26033	0.353055	-6.40219	1.53168e-10	5.26253e-09	KRT33B
ENSG00000240487	1.09839	1.32751	0.253744	5.2317	1.67954e-07	2.38943e-06	FAM214BP1			ENSG00000139304	120.097	-2.26613	0.243139	-9.32031	1.15996e-20	2.05589e-18	PTPRQ
ENSG00000243265	1.8821	1.3272	0.161702	8.20767	2.25518e-16	2.50642e-14	RPL23AP55			ENSG00000189064	0.901389	-2.26675	0.976313	-2.32174	0.0202468	0.0486031	GAGE2A
ENSG00000253359	2.28191	1.32586	0.226612	5.85081	4.89195e-09	1.11512e-07	IGHV3-37			ENSG00000263952	6.47458	-2.28034	0.331588	-6.87703	6.11149e-12	3.07739e-10	AP005120.1
ENSG00000244391	0.933889	1.3257	0.430177	3.08176	0.0020578	0.00717866	RN7SL330P			ENSG00000159763	19409.7	-2.29852	0.248398	-9.2534	2.1747e-20	3.77132e-18	PIP
ENSG00000265744	0.459871	1.32454	0.445153	2.97548	0.00292534	0.00962742	MIR4427			ENSG00000171303	422.106	-2.30983	0.187413	-12.3248	6.6592e-35	3.01033e-32	KCNK3
ENSG00000237734	1.47944	1.32445	0.339479	3.90142	9.56312e-05	0.000536765	AL163192.1			ENSG00000099399	4.13977	-2.31954	0.379174	-6.11734	9.51497e-10	2.65844e-08	MAGEB2
ENSG00000252707	1.12216	1.32349	0.436933	3.02904	0.00245328	0.00831603	RNU11-2P			ENSG00000178722	11.8756	-2.3562	0.175606	-13.4176	4.7719e-41	2.96255e-38	C5orf64
ENSG00000249028	2.52062	1.3232	0.231765	5.70923	1.13485e-08	2.31183e-07	AC004672.1			ENSG00000129159	96.2927	-2.35946	0.203155	-11.6141	3.49429e-31	1.26654e-28	KCNC1
ENSG00000253767	34.7341	1.32291	0.160918	8.22099	2.01835e-16	2.26196e-14	PCDHGA8			ENSG00000168418	1.08172	-2.36179	0.301061	-7.84489	4.33335e-15	3.96235e-13	KCNG4
ENSG00000258935	0.736054	1.32219	0.318028	4.15747	3.2179e-05	0.000212274	AL096869.1			ENSG00000177354	1.31169	-2.36695	0.39969	-5.92197	3.18105e-09	7.67284e-08	C10orf71
ENSG00000242770	1.07494	1.31976	0.275395	4.79224	1.64927e-06	1.67648e-05	CD200R1L-AS1			ENSG00000265962	18.2654	-2.37447	0.239079	-9.93177	3.02838e-23	6.73154e-21	GACAT2
ENSG00000250609	0.510754	1.31893	0.389762	3.38393	0.000714554	0.00296225	AC110753.1			ENSG00000229770	0.757193	-2.38357	0.435428	-5.47408	4.39796e-08	7.48175e-07	AL022337.1
ENSG00000196593	2.19527	1.31883	0.270953	4.86737	1.13095e-06	1.21114e-05	ANKRD20A19P			ENSG00000242440	1.59227	-2.40345	0.393137	-6.11351	9.74612e-10	2.71736e-08	LINC02046
ENSG00000259644	6.20119	1.31857	0.155471	8.48115	2.22985e-17	2.78614e-15	AC022613.3			ENSG00000144406	30.3975	-2.40871	0.196543	-12.2554	1.57248e-34	6.95225e-32	UNC80
ENSG00000259458	2.52629	1.31826	0.268175	4.91566	8.84833e-07	9.886e-06	AC100839.1			ENSG00000137558	4457.25	-2.41199	0.211667	-11.3952	4.41669e-30	1.49325e-27	PI15
ENSG00000249425	1.29717	1.31535	0.32618	4.03259	5.5166e-05	0.000336797	LINC02477			ENSG00000271338	3.91641	-2.41269	0.420558	-5.73689	9.64294e-09	2.01018e-07	AL591034.2
ENSG00000214651	1.31517	1.31526	0.280167	4.69457	2.67168e-06	2.54172e-05	AL513122.1			ENSG00000248464	19.4575	-2.45143	0.213647	-11.4742	1.77822e-30	6.22113e-28	FGF10-AS1
ENSG00000259306	2.74231	1.31465	0.445263	2.95252	0.00315193	0.0102431	AC020891.2			ENSG00000181617	2078.9	-2.45908	0.271994	-9.04095	1.55322e-19	2.50967e-17	FDCSP
ENSG00000235224	0.702455	1.31448	0.512493	2.56487	0.0103215	0.0277493	AL591212.2			ENSG00000234722	19.8205	-2.46829	0.221196	-11.1588	6.48353e-29	2.12075e-26	LINC01287
ENSG00000241187	1.80869	1.31348	0.236079	5.56375	2.64045e-08	4.80259e-07	AC008379.1			ENSG00000248431	22.312	-2.52884	0.423714	-5.96828	2.39775e-09	5.98069e-08	AC021134.1
ENSG00000237719	8.93516	1.31305	0.136295	9.63389	5.75111e-22	1.13424e-19	Z95152.1			ENSG00000257741	0.653194	-2.53225	0.640299	-3.9548	7.65988e-05	0.000444438	LINC01490
ENSG00000229781	3.01844	1.31303	0.212892	6.16761	6.93291e-10	2.01395e-08	RRN3P4			ENSG00000157005	1.85413	-2.54301	0.434753	-5.84933	4.93559e-09	1.12315e-07	SST
ENSG00000256733	1.79765	1.31279	0.227164	5.77903	7.51313e-09	1.61042e-07	AP003721.2			ENSG00000126545	44.8808	-2.55495	0.339916	-7.51642	5.62969e-14	4.35576e-12	CSN1S1
ENSG00000279985	1.72213	1.3127	0.303561	4.32433	1.52996e-05	0.000112614	AC008498.2			ENSG00000132446	1.6598	-2.55859	0.803628	-3.18381	0.00145352	0.00536264	FTHL17
ENSG00000211945	2483.6	1.31153	0.205407	6.38504	1.71357e-10	5.813e-09	IGHV1-18			ENSG00000138136	4.85842	-2.5613	0.410647	-6.23723	4.454e-10	1.36272e-08	LBX1
ENSG00000214671	1.51716	1.31008	0.336124	3.8976	9.71499e-05	0.000543696	RPL6P12			ENSG00000161634	431.919	-2.56901	0.391591	-6.56043	5.36523e-11	2.12043e-09	DCD
ENSG00000242595	1.63681	1.31005	0.30407	4.30841	1.64436e-05	0.000119507	RPL26P26			ENSG00000135222	12.6273	-2.61456	0.530228	-4.931	8.18081e-07	9.25847e-06	CSN2
ENSG00000189398	6.04616	1.30967	0.151463	8.64678	5.29728e-18	7.12795e-16	OR7E12P			ENSG00000269935	0.694823	-2.63451	0.491179	-5.36363	8.15643e-08	1.27887e-06	AC092720.2
ENSG00000200075	1.28419	1.30966	0.391973	3.34119	0.000834192	0.00337036	AC022973.1			ENSG00000173404	351.88	-2.64968	0.25249	-10.4942	9.18514e-26	2.44732e-23	INSM1
ENSG00000144230	33.678	1.3093	0.141281	9.26734	1.90839e-20	3.33827e-18	GPR17			ENSG00000178473	1.59267	-2.65931	0.407621	-6.52397	6.84696e-11	2.63611e-09	UCN3
ENSG00000240853	1.203	1.30843	0.296062	4.41946	9.8948e-06	7.79209e-05	RN7SL328P			ENSG00000226926	14.9031	-2.72087	0.218129	-12.4737	1.03901e-35	4.86075e-33	PDZPH1P
ENSG00000223429	0.679211	1.30783	0.364864	3.58442	0.000337824	0.00157202	AL139156.1			ENSG00000160716	204.268	-2.72334	0.176842	-15.3998	1.64143e-53	1.69332e-50	CHRNB2
ENSG00000218632	1.83868	1.30752	0.213391	6.12735	8.9355e-10	2.51576e-08	RPL7P28			ENSG00000022355	3.01691	-2.72353	0.329481	-8.2661	1.3841e-16	1.5956e-14	GABRA1
ENSG00000236576	1.53688	1.30729	0.343148	3.80968	0.000139147	0.000734396	AC241520.1			ENSG00000280147	2.85256	-2.72896	0.365034	-7.47591	7.66693e-14	5.86433e-12	AC084026.3
ENSG00000259701	0.636266	1.3051	0.387875	3.36474	0.000766156	0.00314346	AC020891.3			ENSG00000248859	1.80006	-2.74038	0.454808	-6.02535	1.68745e-09	4.38857e-08	LINC01574
ENSG00000274963	6.93268	1.30405	0.156792	8.31707	9.01667e-17	1.07011e-14	RN7SL600P			ENSG00000230223	1.93558	-2.74335	0.636438	-4.31047	1.62905e-05	0.000118584	ATXN8OS
ENSG00000251803	2.37795	1.30387	0.257904	5.05565	4.28927e-07	5.371e-06	AL158164.1			ENSG00000178235	21.2429	-2.76297	0.281535	-9.81393	9.80717e-23	2.06582e-20	SLITRK1
ENSG00000221038	0.736139	1.30315	0.371925	3.5038	0.00045867	0.00203413	RNU6ATAC7P			ENSG00000155897	11.9935	-2.78726	0.261284	-10.6676	1.44378e-26	4.00605e-24	ADCY8
ENSG00000227055	1.11856	1.3029	0.203126	6.41423	1.41537e-10	4.91324e-09	AC009961.2			ENSG00000162992	1.0766	-2.82722	0.530449	-5.32987	9.82847e-08	1.50125e-06	NEUROD1
ENSG00000250620	25.8985	1.3016	0.205184	6.34361	2.24447e-10	7.43838e-09	LINC02515			ENSG00000170091	74.4933	-2.82738	0.219417	-12.8859	5.4069e-38	2.90048e-35	NSG2
ENSG00000234389	3.39869	1.30113	0.181801	7.15686	8.25434e-13	5.13734e-11	AC007278.1			ENSG00000135346	484.635	-2.84615	0.317682	-8.95913	3.27238e-19	5.08331e-17	CGA
ENSG00000005513	336.242	1.30099	0.201381	6.46035	1.04463e-10	3.8035e-09	SOX8			ENSG00000248757	7.99091	-2.84635	0.228174	-12.4744	1.02937e-35	4.86075e-33	LINC02115
ENSG00000277116	1.86189	1.30074	0.266099	4.88819	1.01766e-06	1.10928e-05	#N/A			ENSG00000153002	79729.1	-2.84826	0.320104	-8.89793	5.68962e-19	8.60566e-17	CPB1
ENSG00000264080	1.1765	1.30059	0.483349	2.69078	0.00712851	0.0203738	AP005057.1			ENSG00000170099	2157.04	-2.85646	0.329604	-8.66635	4.46186e-18	6.10592e-16	SERPINA6
ENSG00000231699	1.19711	1.30036	0.261387	4.97486	6.52957e-07	7.66348e-06	AC020550.1			ENSG00000202198	3119.17	-2.89792	0.185312	-15.638	4.01035e-55	4.4819e-52	AL162581.1
ENSG00000239207	2.39382	1.29886	0.251447	5.16557	2.39711e-07	3.24614e-06	GAPDHP39			ENSG00000136931	6.54214	-2.90653	0.251124	-11.5741	5.57697e-31	2.00338e-28	NR5A1
ENSG00000214745	1.39488	1.29769	0.274955	4.71963	2.36272e-06	2.28893e-05	AL391419.1			ENSG00000267509	0.934175	-2.97142	0.635736	-4.67399	2.95402e-06	2.76587e-05	AC010511.1
ENSG00000231758	1.6278	1.29723	0.321392	4.03628	5.43054e-05	0.00033235	ARHGAP15-AS1			ENSG00000277200	63.2415	-2.98171	0.206449	-14.4429	2.77944e-47	2.43098e-44	AC005696.4
ENSG00000251629	0.933336	1.29664	0.475587	2.7264	0.00640286	0.0186091	LINC02241			ENSG00000200312	3.02973	-3.00848	0.549899	-5.47096	4.47607e-08	7.59214e-07	RN7SKP255
ENSG00000249505	1.55571	1.29648	0.327127	3.96324	7.39392e-05	0.00043138	AC108673.1			ENSG00000111046	3.5806	-3.02319	0.309808	-9.75829	1.70001e-22	3.5075e-20	MYF6
ENSG00000232778	1.52572	1.29496	0.293082	4.41841	9.94293e-06	7.81927e-05	RPL23AP50			ENSG00000184226	409.139	-3.02986	0.174203	-17.3927	9.3681e-68	1.88453e-64	PCDH9
ENSG00000222007	1.56377	1.29467	0.329478	3.92946	8.51352e-05	0.000486678	AC064874.1			ENSG00000108309	211.796	-3.03771	0.174184	-17.4397	4.12297e-68	8.9963e-65	RUNDC3A
ENSG00000143536	1.36191	1.29397	0.479051	2.70112	0.00691073	0.0198585	CRNN			ENSG00000130477	217.672	-3.21478	0.163134	-19.7063	1.90229e-86	6.37789e-83	UNC13A
ENSG00000280089	1.35872	1.2936	0.386434	3.34754	0.000815323	0.00330838	AP000590.2			ENSG00000213908	1.40569	-3.21601	0.466964	-6.88706	5.69572e-12	2.88246e-10	CYP2A7P1
ENSG00000236525	0.946226	1.2935	0.261622	4.94415	7.64758e-07	8.74602e-06	AC007278.2			ENSG00000104112	50.9452	-3.22453	0.210476	-15.3202	5.60728e-53	5.24646e-50	SCG3
ENSG00000249942	4.07362	1.29346	0.262337	4.93054	8.2001e-07	9.27482e-06	AC239584.1			ENSG00000135413	59.8141	-3.25923	0.435615	-7.48189	7.32615e-14	5.61434e-12	LACRT
ENSG00000200792	1.49326	1.29304	0.405933	3.18535	0.00144578	0.00533702	SNORA80A			ENSG00000176840	5.76989	-3.34638	0.310638	-10.7726	4.63655e-27	1.32299e-24	MIR7-3HG
ENSG00000279336	0.812305	1.29282	0.340804	3.79343	0.000148581	0.00077877	AL353662.3			ENSG00000100095	571.783	-3.35872	0.216762	-15.495	3.752e-54	3.97248e-51	SEZ6L
ENSG00000211855	0.532312	1.29173	0.321541	4.01731	5.88662e-05	0.000356092	TRAJ34			ENSG00000255974	905.885	-3.41929	0.264628	-12.9211	3.42005e-38	1.85944e-35	CYP2A6
ENSG00000214797	6.60999	1.29132	0.231788	5.57115	2.53069e-08	4.62386e-07	AP002358.1			ENSG00000075388	3.25743	-3.53445	0.582664	-6.06602	1.31117e-09	3.51917e-08	FGF4
ENSG00000197882	6.62571	1.29107	0.192017	6.72371	1.7715e-11	7.92802e-10	OR7E13P			ENSG00000077080	7.99719	-3.56495	0.257877	-13.8242	1.82049e-43	1.3317e-40	ACTL6B
ENSG00000243051	1.12372	1.29077	0.268876	4.80063	1.58169e-06	1.61741e-05	RN7SL269P			ENSG00000063015	45.5755	-3.57683	0.210416	-16.9988	8.37762e-65	1.4044e-61	SEZ6
ENSG00000212128	2.70104	1.28998	0.231113	5.5816	2.3831e-08	4.40419e-07	TAS2R13			ENSG00000212899	3.2955	-3.66921	0.380152	-9.65197	4.82189e-22	9.60392e-20	KRTAP3-3
ENSG00000230894	2.44092	1.289	0.261642	4.92659	8.36791e-07	9.42594e-06	AL133284.1			ENSG00000132639	260.668	-3.68004	0.180459	-20.3927	1.94031e-92	9.75808e-89	SNAP25
ENSG00000156689	1393.49	1.28856	0.206956	6.22626	4.77686e-10	1.44502e-08	GLYATL2			ENSG00000133636	168.471	-3.82436	0.315749	-12.112	9.11919e-34	3.94508e-31	NTS
ENSG00000227929	0.823919	1.28818	0.514757	2.50251	0.0123317	0.03219	SRGAP3-AS3			ENSG00000178171	14.3511	-4.01871	0.318147	-12.6316	1.41337e-36	7.10801e-34	AMER3
ENSG00000242958	1.0468	1.28761	0.273596	4.70627	2.52296e-06	2.42143e-05	AC040975.1			ENSG00000261963	4.04116	-4.11401	0.401655	-10.2426	1.27724e-24	3.21169e-22	CCDC92B
ENSG00000271437	1.02418	1.28728	0.323279	3.98193	6.83582e-05	0.000403855	AL356423.1			ENSG00000113327	8.63064	-4.12736	0.477059	-8.65169	5.07445e-18	6.87409e-16	GABRG2
ENSG00000237711	2.64535	1.28689	0.198731	6.47552	9.44834e-11	3.49068e-09	MTCO3P11			ENSG00000260903	38.8842	-4.1487	0.229766	-18.0562	7.05193e-73	2.02657e-69	XKR7
ENSG00000231703	6.54086	1.28639	0.216428	5.94373	2.78605e-09	6.83067e-08	AL354993.1			ENSG00000146352	20.7695	-4.2575	0.267378	-15.9231	4.37789e-57	5.50423e-54	CLVS2
ENSG00000252408	0.987414	1.28543	0.277336	4.63492	3.57071e-06	3.25392e-05	AC005787.1			ENSG00000198077	194.686	-4.83321	0.272985	-17.705	3.83489e-70	9.07584e-67	CYP2A7
ENSG00000211880	0.578528	1.28443	0.333832	3.84752	0.000119317	0.00064618	TRAJ9			ENSG00000155511	219.93	-5.32097	0.235563	-22.5883	5.64523e-113	4.54249e-109	GRIA1
ENSG00000233460	0.733473	1.2838	0.311784	4.1176	3.8284e-05	0.000246012	RPL35AP31			ENSG00000132872	19.0653	-5.51569	0.404015	-13.6522	1.95904e-42	1.2921e-39	SYT4
ENSG00000227400	0.610889	1.28378	0.479192	2.67904	0.00738331	0.0210065	AC012501.2			ENSG00000175426	838.814	-5.75528	0.202764	-28.3842	3.16943e-177	4.25052e-173	PCSK1
ENSG00000244384	3.00881	1.28102	0.225771	5.67399	1.39509e-08	2.76679e-07	RN7SL359P			ENSG00000145920	172.132	-5.98217	0.351738	-17.0075	7.22927e-65	1.26459e-61	CPLX2
ENSG00000224611	5.44091	1.28102	0.191332	6.69523	2.15329e-11	9.43717e-10	AC007919.1			ENSG00000100604	308.387	-6.13422	0.271289	-22.6114	3.3463e-113	3.3658e-109	CHGA
ENSG00000225216	5.41741	1.27827	0.185411	6.89425	5.41479e-12	2.75067e-10	AC007362.1			ENSG00000164326	1293.13	-6.99676	0.494514	-14.1488	1.90036e-45	1.56035e-42	CARTPT
ENSG00000235060	1.63338	1.27754	0.25265	5.05655	4.2692e-07	5.34919e-06	VDAC1P4			ENSG00000089199	1289.71	-7.91856	0.268234	-29.5211	1.5453e-191	3.1086e-187	CHGB
ENSG00000277737	34.7801	1.27708	0.251366	5.08054	3.7637e-07	4.80866e-06	FP325317.1
ENSG00000154165	20.2418	1.27692	0.199971	6.38555	1.70788e-10	5.79856e-09	GPR15
ENSG00000231765	1.10709	1.2768	0.290868	4.38962	1.1355e-05	8.76361e-05	PPP1R11P2
ENSG00000145879	1.71403	1.27618	0.225698	5.65437	1.56423e-08	3.05504e-07	SPINK7
ENSG00000239856	0.927788	1.27598	0.266477	4.78833	1.68174e-06	1.70261e-05	RN7SL225P
ENSG00000199883	0.959298	1.2752	0.458149	2.78338	0.00537953	0.0160584	RN7SKP90
ENSG00000241493	2.84202	1.27506	0.179462	7.1049	1.2041e-12	7.17699e-11	AC018638.3
ENSG00000228886	3.83119	1.27484	0.175684	7.25648	3.97296e-13	2.68645e-11	AL138963.1
ENSG00000212329	1.09928	1.2747	0.28332	4.49915	6.82242e-06	5.65951e-05	RNU6-316P
ENSG00000270708	0.728644	1.27394	0.529235	2.40714	0.0160781	0.0401333	KF455155.1
ENSG00000243243	12.004	1.27385	0.13025	9.77999	1.37224e-22	2.87549e-20	AC073130.2
ENSG00000211866	0.482411	1.27353	0.350662	3.63177	0.00028148	0.00134419	TRAJ23
ENSG00000275016	0.514761	1.27307	0.406091	3.13494	0.0017189	0.00617854	AC015574.1
ENSG00000211957	17.4895	1.27279	0.189686	6.70999	1.94638e-11	8.62433e-10	IGHV3-35
ENSG00000242241	0.863717	1.27261	0.324678	3.91961	8.8694e-05	0.0005043	RN7SL306P
ENSG00000222501	2.67837	1.27258	0.223792	5.68641	1.29736e-08	2.60203e-07	RNU4-25P
ENSG00000263709	1.29764	1.27167	0.256307	4.96153	6.99401e-07	8.11859e-06	AC024619.3
ENSG00000230826	1.80308	1.27161	0.316511	4.01757	5.88002e-05	0.000355799	AL390774.2
ENSG00000259669	0.51546	1.27049	0.443919	2.862	0.00420982	0.013075	AC084759.2
ENSG00000239946	1.90798	1.26949	0.459867	2.76056	0.00577031	0.0170365	ZBTB20-AS3
ENSG00000202125	0.708556	1.26921	0.30952	4.10056	4.12149e-05	0.000262042	RNU1-100P
ENSG00000224802	1.35473	1.26888	0.280493	4.52375	6.07546e-06	5.12763e-05	TUBB4BP2
ENSG00000231985	0.700999	1.26863	0.483822	2.6221	0.00873903	0.0241914	AL354949.1
ENSG00000264196	2.34797	1.26852	0.242011	5.24158	1.59208e-07	2.28275e-06	AC011120.1
ENSG00000211867	0.51013	1.26805	0.404917	3.13162	0.00173843	0.00623149	TRAJ22
ENSG00000267339	1.44569	1.26788	0.262464	4.83068	1.36067e-06	1.42191e-05	LINC00906
ENSG00000169594	89.4046	1.2676	0.196475	6.45175	1.10567e-10	4.00401e-09	BNC1
ENSG00000144481	28.9891	1.26756	0.197257	6.4259	1.31089e-10	4.61022e-09	TRPM8
ENSG00000252096	1.11505	1.26749	0.271992	4.66002	3.16176e-06	2.93239e-05	AL389886.1
ENSG00000211887	0.949825	1.26735	0.239301	5.29608	1.18317e-07	1.76961e-06	TRAJ2
ENSG00000230696	1.08437	1.26733	0.3261	3.88633	0.000101772	0.000565784	AC011753.2
ENSG00000279410	1.66837	1.26499	0.244797	5.16751	2.37236e-07	3.22565e-06	AC099494.1
ENSG00000253838	2.35579	1.26443	0.267455	4.72763	2.2716e-06	2.21326e-05	AC007991.2
ENSG00000271410	1.58012	1.26383	0.28063	4.50355	6.68268e-06	5.56041e-05	AC020728.1
ENSG00000267879	1.01686	1.26341	0.342374	3.69016	0.000224114	0.00110812	AC011483.1
ENSG00000260860	1.04809	1.26261	0.278456	4.53434	5.77841e-06	4.92444e-05	AC126773.5
ENSG00000250930	1.67466	1.26237	0.257027	4.91142	9.04196e-07	1.00688e-05	LNX1-AS1
ENSG00000251687	2.10067	1.26161	0.221738	5.68964	1.27305e-08	2.55838e-07	AC104791.1
ENSG00000237286	1.14337	1.26	0.23357	5.39454	6.87003e-08	1.10296e-06	CARD11-AS1
ENSG00000270479	1.69566	1.25846	0.228029	5.51888	3.41177e-08	5.99413e-07	BNIP3P37
ENSG00000240175	2.35809	1.25842	0.307811	4.08827	4.34599e-05	0.000274321	MAGI1-AS1
ENSG00000183432	0.870576	1.25773	0.407048	3.08988	0.00200237	0.0070212	ZBTB8OSP1
ENSG00000266411	2.79467	1.25599	0.229159	5.48084	4.23303e-08	7.23482e-07	#N/A
ENSG00000108342	27.477	1.25502	0.264514	4.74464	2.08882e-06	2.0608e-05	CSF3
ENSG00000228423	1.87166	1.2518	0.288546	4.33831	1.43583e-05	0.000107096	AL357552.3
ENSG00000232136	1.6812	1.25165	0.254941	4.90956	9.12805e-07	1.01506e-05	DUXAP7
ENSG00000205696	7.27957	1.2503	0.428189	2.91998	0.00350056	0.0112007	ADARB2-AS1
ENSG00000259986	2.24521	1.25018	0.216811	5.76621	8.10729e-09	1.72218e-07	AC103876.1
ENSG00000235096	2.6108	1.24932	0.282313	4.42531	9.6306e-06	7.60039e-05	AC118555.1
ENSG00000276699	0.471361	1.24831	0.437831	2.85112	0.00435658	0.0134571	TRAJ36
ENSG00000163534	43.3185	1.24775	0.211751	5.89253	3.80316e-09	8.93244e-08	FCRL1
ENSG00000235020	1.60146	1.24711	0.226556	5.50462	3.69973e-08	6.42204e-07	AL390783.1
ENSG00000253209	2.42531	1.24654	0.244399	5.10042	3.38897e-07	4.37716e-06	IGHV3-65
ENSG00000266853	1.35266	1.24611	0.251836	4.94812	7.49334e-07	8.5946e-06	ITM2BP1
ENSG00000230269	0.72736	1.24597	0.348683	3.57336	0.000352436	0.00163058	LINC02525
ENSG00000185899	0.730027	1.2454	0.295787	4.21045	2.5486e-05	0.000174265	TAS2R60
ENSG00000198848	1508.14	1.24489	0.156785	7.94014	2.01958e-15	1.94387e-13	CES1
ENSG00000279181	1.071	1.24362	0.271905	4.57373	4.79117e-06	4.18921e-05	AC110801.1
ENSG00000236564	2.30186	1.24309	0.253833	4.89726	9.71843e-07	1.06802e-05	YWHAQP5
ENSG00000232623	3.4244	1.24227	0.166835	7.44612	9.61243e-14	7.18841e-12	MRAP-AS1
ENSG00000280274	2.85865	1.24165	0.213423	5.81776	5.96423e-09	1.31773e-07	AC009145.4
ENSG00000272021	10.3598	1.24148	0.19836	6.25871	3.88181e-10	1.20044e-08	AC008592.4
ENSG00000256188	3.17061	1.24147	0.205732	6.03439	1.59563e-09	4.17676e-08	TAS2R30
ENSG00000266049	1.46054	1.24121	0.362889	3.42036	0.000625372	0.00264709	AP001011.2
ENSG00000254254	3.27603	1.24065	0.24721	5.01861	5.20479e-07	6.34944e-06	AC012349.1
ENSG00000215177	1.36523	1.24055	0.277147	4.47616	7.59967e-06	6.21837e-05	IGLV8OR8-1
ENSG00000260859	1.64001	1.24051	0.217523	5.70288	1.178e-08	2.39488e-07	AC025280.1
ENSG00000167434	161.433	1.24007	0.22153	5.59776	2.17133e-08	4.06817e-07	CA4
ENSG00000207833	1.37539	1.24001	0.26531	4.67383	2.9563e-06	2.76671e-05	#N/A
ENSG00000212211	0.841487	1.23975	0.413905	2.99524	0.00274229	0.00912161	AC096917.1
ENSG00000225832	0.754691	1.23968	0.427865	2.89737	0.00376303	0.0118996	AL035090.1
ENSG00000242766	41.0495	1.23968	0.242381	5.11462	3.14378e-07	4.10661e-06	IGKV1D-17
ENSG00000232455	1.5317	1.23968	0.253582	4.88869	1.01508e-06	1.10767e-05	LARS2-AS1
ENSG00000237170	1.87194	1.23967	0.222029	5.58336	2.35917e-08	4.36598e-07	RPS7P15
ENSG00000280365	1.98125	1.23952	0.30911	4.00996	6.07295e-05	0.000365167	AC021766.1
ENSG00000211875	0.508194	1.23941	0.407511	3.04141	0.00235475	0.00803348	TRAJ14
ENSG00000259440	0.975175	1.23862	0.306474	4.0415	5.31095e-05	0.000326023	NPM1P43
ENSG00000230433	6.58011	1.23806	0.192665	6.42593	1.31062e-10	4.61022e-09	AL031770.1
ENSG00000269345	8.94237	1.23797	0.202054	6.12695	8.9579e-10	2.51854e-08	VN1R85P
ENSG00000280014	1.22914	1.23782	0.247971	4.9918	5.98201e-07	7.12265e-06	AC243960.7
ENSG00000171819	80.1448	1.23763	0.227534	5.43932	5.3483e-08	8.85731e-07	ANGPTL7
ENSG00000270832	1.47822	1.23756	0.349308	3.5429	0.000395748	0.00179911	AC092120.2
ENSG00000233850	1.20086	1.2372	0.254064	4.86965	1.11795e-06	1.20103e-05	AC103563.7
ENSG00000241101	2.03531	1.23718	0.230653	5.36384	8.14704e-08	1.27825e-06	PRICKLE2-AS2
ENSG00000224752	1.15374	1.237	0.274141	4.51226	6.41397e-06	5.36828e-05	VN1R21P
ENSG00000268861	2.45201	1.23643	0.240269	5.14602	2.66066e-07	3.54223e-06	AC008878.3
ENSG00000230533	9.22012	1.23626	0.248567	4.97354	6.57426e-07	7.70919e-06	AL356234.2
ENSG00000270542	0.577651	1.23601	0.362161	3.41288	0.000642806	0.00270976	AL356218.1
ENSG00000152785	59.852	1.23367	0.225	5.48299	4.18203e-08	7.16592e-07	BMP3
ENSG00000253057	0.668104	1.2335	0.346272	3.56222	0.000367726	0.00169005	RN7SKP57
ENSG00000269404	238.891	1.23267	0.18584	6.63295	3.29034e-11	1.36756e-09	SPIB
ENSG00000254799	1.70522	1.23238	0.308537	3.99426	6.48975e-05	0.000386303	SLC25A47P1
ENSG00000245293	6.70148	1.23117	0.170985	7.20044	6.00187e-13	3.89473e-11	AC096564.1
ENSG00000267285	1.23896	1.23102	0.339233	3.62884	0.000284693	0.00135744	AC004672.2
ENSG00000237988	251.802	1.231	0.173918	7.07802	1.46228e-12	8.51404e-11	OR2I1P
ENSG00000255186	0.945886	1.22985	0.251646	4.88722	1.0227e-06	1.11386e-05	AC087277.2
ENSG00000279888	1.81121	1.22928	0.275867	4.45608	8.3473e-06	6.7275e-05	#N/A
ENSG00000180383	4.14373	1.22885	0.189501	6.48465	8.89401e-11	3.30714e-09	DEFB124
ENSG00000253585	1.78805	1.22835	0.219712	5.59074	2.26098e-08	4.20385e-07	AP003351.1
ENSG00000163218	24.9799	1.22787	0.265379	4.62685	3.71262e-06	3.36192e-05	PGLYRP4
ENSG00000262495	0.926264	1.22782	0.250622	4.89908	9.62844e-07	1.05929e-05	AC012146.2
ENSG00000258412	2.04832	1.22739	0.203836	6.02146	1.72855e-09	4.48676e-08	AL355102.1
ENSG00000225523	35.0363	1.22737	0.228997	5.35975	8.33353e-08	1.30308e-06	IGKV6D-21
ENSG00000249175	0.93479	1.22702	0.344119	3.56568	0.000362911	0.00167136	AC008534.1
ENSG00000279847	3.06019	1.22694	0.349851	3.50704	0.000453113	0.00201282	C8orf87
ENSG00000256657	0.893853	1.2266	0.439046	2.79379	0.00520949	0.0156361	AC244131.1
ENSG00000240198	1.14713	1.22581	0.420035	2.91836	0.0035188	0.011251	ARHGEF3-AS1
ENSG00000188403	20.3216	1.22552	0.200219	6.12088	9.30606e-10	2.6055e-08	IGHV1OR15-9
ENSG00000265113	0.727038	1.22549	0.35518	3.45033	0.000559892	0.0024105	AC026474.1
ENSG00000233674	0.979267	1.22537	0.395774	3.09613	0.00196063	0.00689694	AL451062.2
ENSG00000159339	9.6872	1.2249	0.18109	6.76404	1.34197e-11	6.20406e-10	PADI4
ENSG00000236776	1.01205	1.22415	0.279651	4.37744	1.20083e-05	9.20249e-05	RPL21P23
ENSG00000187758	18.5336	1.22405	0.194294	6.3	2.97639e-10	9.57228e-09	ADH1A
ENSG00000201013	0.846351	1.22296	0.516273	2.36882	0.017845	0.0437485	AC013726.1
ENSG00000211873	0.653908	1.22286	0.305543	4.00226	6.27393e-05	0.00037526	TRAJ16
ENSG00000263417	1.65588	1.22216	0.238736	5.11928	3.06698e-07	4.01934e-06	GTSCR1
ENSG00000219700	1.15394	1.22195	0.285742	4.27642	1.89926e-05	0.000135171	PTCHD3P3
ENSG00000203397	1.75058	1.22185	0.233998	5.22161	1.77379e-07	2.50315e-06	AL139400.1
ENSG00000255151	12.637	1.22176	0.178068	6.86118	6.82963e-12	3.37563e-10	GLYATL1B
ENSG00000269028	99.3469	1.22166	0.125051	9.76926	1.52555e-22	3.18018e-20	MTRNR2L12
ENSG00000271716	2.20666	1.2189	0.22087	5.51862	3.41677e-08	6.00031e-07	AC022001.2
ENSG00000253550	1.35703	1.2186	0.25655	4.74998	2.03442e-06	2.01305e-05	AC016065.2
ENSG00000200091	1.98015	1.21855	0.259128	4.70252	2.56967e-06	2.45805e-05	RN7SKP163
ENSG00000279570	3.51779	1.21842	0.185949	6.55244	5.66028e-11	2.22176e-09	AC099804.1
ENSG00000198681	36.738	1.2181	0.38587	3.15675	0.00159539	0.0058004	MAGEA1
ENSG00000231509	1.86235	1.21674	0.243535	4.99616	5.8484e-07	6.98837e-06	AL162253.1
ENSG00000181092	7190.29	1.21656	0.23302	5.22085	1.781e-07	2.51157e-06	ADIPOQ
ENSG00000275475	1.14748	1.21589	0.276529	4.39697	1.09771e-05	8.50897e-05	IGHV3-54
ENSG00000253153	1.81397	1.21568	0.282119	4.30912	1.63908e-05	0.000119185	AP001207.1
ENSG00000207830	0.848154	1.21562	0.30602	3.97235	7.11668e-05	0.000417993	#N/A
ENSG00000251972	0.870702	1.21439	0.311017	3.90458	9.43894e-05	0.000530831	RNU6-123P
ENSG00000235426	1.58045	1.2142	0.223704	5.4277	5.70865e-08	9.3707e-07	AL133481.1
ENSG00000237234	17.0585	1.214	0.135928	8.93121	4.21374e-19	6.47067e-17	Z99289.1
ENSG00000260033	1.59605	1.21297	0.430881	2.81509	0.00487642	0.0148014	AC023813.2
ENSG00000093134	28.1104	1.2105	0.23274	5.20109	1.9812e-07	2.75622e-06	VNN3
ENSG00000265337	1.12456	1.21025	0.333374	3.63032	0.000283074	0.001351	AC079336.3
ENSG00000263082	5.94568	1.21012	0.293156	4.12791	3.66079e-05	0.000236982	#N/A
ENSG00000200783	2.67927	1.20981	0.246673	4.90451	9.36591e-07	1.03778e-05	RN7SKP180
ENSG00000271654	2.71484	1.20956	0.272588	4.43731	9.10902e-06	7.25422e-05	AC025062.2
ENSG00000228166	1.28867	1.20889	0.251751	4.80194	1.57139e-06	1.6087e-05	MTND1P11
ENSG00000231148	0.961197	1.20851	0.380361	3.17728	0.00148665	0.00546781	HMGB1P7
ENSG00000254019	1.16867	1.20739	0.299388	4.03286	5.51017e-05	0.000336456	AC011676.2
ENSG00000226148	2.15469	1.20667	0.214532	5.62465	1.85885e-08	3.56298e-07	SLC25A39P1
ENSG00000263628	0.571515	1.20661	0.392865	3.0713	0.00213127	0.00739137	MIR3155A
ENSG00000231849	1.25739	1.2064	0.340518	3.54284	0.000395849	0.00179936	UBE2V2P4
ENSG00000226286	0.872165	1.20568	0.377573	3.19323	0.00140689	0.00521689	AL008733.1
ENSG00000236969	0.630716	1.20477	0.278056	4.33283	1.47206e-05	0.000109192	GGT8P
ENSG00000277987	2.88117	1.20447	0.251347	4.79206	1.65081e-06	1.67762e-05	LINC02351
ENSG00000268696	1.33279	1.20407	0.33684	3.57459	0.000350771	0.00162402	ZNF723
ENSG00000224354	1.24206	1.20404	0.338725	3.55464	0.000378496	0.00173401	MTND2P5
ENSG00000221493	1.13367	1.20385	0.269599	4.46535	7.99396e-06	6.49084e-05	MIR320C1
ENSG00000253742	9.44168	1.2034	0.196157	6.13488	8.52257e-10	2.41131e-08	IGHV3-60
ENSG00000253288	0.886869	1.20324	0.273764	4.39518	1.10682e-05	8.57181e-05	AC046195.1
ENSG00000254484	2.25732	1.20269	0.210661	5.70914	1.13549e-08	2.31196e-07	AP002336.1
ENSG00000232727	7.16936	1.20235	0.161194	7.45901	8.71768e-14	6.59282e-12	YWHAEP1
ENSG00000275158	2.16971	1.20194	0.214043	5.61543	1.96075e-08	3.71931e-07	TRBV12-5
ENSG00000259686	1.96945	1.20191	0.184336	6.52018	7.02209e-11	2.6881e-09	HNRNPA1P71
ENSG00000167757	783.031	1.20151	0.268463	4.47552	7.62266e-06	6.23338e-05	KLK11
ENSG00000226827	0.848577	1.20115	0.369972	3.24659	0.00116796	0.00446308	NPM1P11
ENSG00000211869	0.455552	1.20072	0.410399	2.92573	0.00343644	0.0110184	TRAJ20
ENSG00000257083	1.3059	1.20035	0.364491	3.29323	0.000990426	0.00389633	AC073530.1
ENSG00000280162	11.2994	1.19992	0.187876	6.38679	1.69405e-10	5.76623e-09	AL136531.3
ENSG00000235840	3.37455	1.19898	0.214244	5.59634	2.1892e-08	4.09474e-07	AC012363.3
ENSG00000224566	8.85473	1.1986	0.130656	9.17374	4.56869e-20	7.78865e-18	FAM96AP2
ENSG00000221555	0.714546	1.19821	0.276494	4.33359	1.46695e-05	0.000108853	#N/A
ENSG00000250584	6.34405	1.19639	0.303987	3.93565	8.29713e-05	0.000476	LINC01511
ENSG00000227227	2.41928	1.19612	0.214023	5.58873	2.2873e-08	4.24666e-07	AC017101.1
ENSG00000233473	1.87364	1.19577	0.194144	6.15919	7.31184e-10	2.10427e-08	RAD1P2
ENSG00000224853	11.9136	1.19508	0.452362	2.64187	0.00824508	0.0230524	LINC00393
ENSG00000228280	2.40065	1.19488	0.226233	5.28164	1.28034e-07	1.89592e-06	AL731568.1
ENSG00000279106	2.08438	1.1946	0.19993	5.97508	2.29972e-09	5.76119e-08	AC009093.7
ENSG00000233536	0.706002	1.19338	0.279174	4.27468	1.91412e-05	0.000136003	AP000943.1
ENSG00000231562	0.981441	1.19326	0.423548	2.8173	0.00484298	0.0147166	AL512593.1
ENSG00000261078	0.465881	1.19268	0.34599	3.44716	0.00056652	0.00243357	AC009118.1
ENSG00000239855	529.768	1.19215	0.192415	6.19571	5.80239e-10	1.71653e-08	IGKV1-6
ENSG00000187510	20.4189	1.19185	0.202869	5.87499	4.22879e-09	9.7836e-08	PLEKHG7
ENSG00000201957	0.804194	1.19168	0.428137	2.78342	0.00537896	0.0160579	AC076966.1
ENSG00000234787	3.30722	1.19122	0.320412	3.71777	0.000200987	0.00100814	LINC00458
ENSG00000235303	0.904503	1.19114	0.27518	4.3286	1.50062e-05	0.000110921	AL023495.1
ENSG00000228221	95.8152	1.1906	0.175167	6.79696	1.06847e-11	5.0574e-10	LINC00578
ENSG00000216636	1.99544	1.19059	0.274972	4.32985	1.49213e-05	0.000110434	RPL7P25
ENSG00000235021	5.44982	1.18974	0.167589	7.09915	1.25526e-12	7.39427e-11	AL591848.2
ENSG00000231395	7.72816	1.1895	0.152364	7.80695	5.85893e-15	5.28525e-13	ARL4AP4
ENSG00000211959	2011.92	1.1895	0.194436	6.11771	9.49301e-10	2.65415e-08	IGHV4-39
ENSG00000203858	9.98625	1.18941	0.418542	2.84179	0.00448608	0.0137904	HSD3BP2
ENSG00000218896	2.04548	1.18926	0.176466	6.73931	1.59139e-11	7.1859e-10	TUBB8P2
ENSG00000211950	597.524	1.18924	0.200822	5.92184	3.1835e-09	7.67416e-08	IGHV1-24
ENSG00000236946	4.1537	1.18917	0.189305	6.28178	3.3472e-10	1.06038e-08	HNRNPA1P70
ENSG00000235532	11.678	1.18877	0.2012	5.90842	3.45399e-09	8.241e-08	LINC00402
ENSG00000231713	25.9392	1.18867	0.187797	6.32953	2.45908e-10	8.0567e-09	AF064860.2
ENSG00000262133	3.69387	1.18847	0.236063	5.03455	4.78982e-07	5.92221e-06	AC087392.2
ENSG00000243005	1.03058	1.18828	0.380422	3.12359	0.00178659	0.00638193	RN7SL16P
ENSG00000278588	2.89975	1.18804	0.230256	5.15968	2.47378e-07	3.32839e-06	H2BC10
ENSG00000251039	80.2022	1.18783	0.22978	5.16944	2.34794e-07	3.19785e-06	IGKV2D-40
ENSG00000235018	1.55841	1.18763	0.247365	4.80113	1.57772e-06	1.61477e-05	AL137077.1
ENSG00000239373	1.7453	1.18677	0.311471	3.81021	0.000138851	0.000733028	#N/A
ENSG00000135898	57.1514	1.18455	0.149412	7.92806	2.226e-15	2.11224e-13	GPR55
ENSG00000274666	1.73973	1.18401	0.335812	3.52581	0.000422192	0.0018969	AL133370.2
ENSG00000278829	4.68723	1.18311	0.177613	6.66117	2.71649e-11	1.14686e-09	AC099811.5
ENSG00000236327	1.39105	1.18309	0.316837	3.73406	0.000188419	0.000954864	AL831737.1
ENSG00000253269	0.726113	1.18297	0.311906	3.79271	0.000149014	0.000780635	AC008680.1
ENSG00000236254	1.98554	1.18239	0.198213	5.96527	2.44225e-09	6.08414e-08	MTND4P14
ENSG00000255666	0.973253	1.18232	0.276477	4.27638	1.89957e-05	0.000135171	LINC02700
ENSG00000237798	1.25486	1.18209	0.226591	5.21686	1.81986e-07	2.56208e-06	AC010894.4
ENSG00000217385	2.66671	1.18165	0.228717	5.1664	2.38645e-07	3.23777e-06	PSMC1P11
ENSG00000224764	1.36153	1.18164	0.209257	5.64682	1.63443e-08	3.17826e-07	AL353768.1
ENSG00000230044	0.563376	1.18115	0.419922	2.81278	0.00491146	0.0148932	AC110754.1
ENSG00000211850	0.833023	1.181	0.261365	4.51858	6.22558e-06	5.22692e-05	TRAJ39
ENSG00000253709	6.71798	1.18086	0.219005	5.39191	6.97122e-08	1.11742e-06	IGHV1-14
ENSG00000259756	1.21107	1.18077	0.317969	3.71347	0.000204433	0.00102326	AC100839.2
ENSG00000224244	12.5664	1.18028	0.271844	4.34175	1.41353e-05	0.000105648	AC073508.1
ENSG00000253015	0.920465	1.18027	0.347778	3.39375	0.000689429	0.00287289	RN7SKP64
ENSG00000245164	122.978	1.18019	0.150077	7.86392	3.72309e-15	3.45141e-13	LINC00861
ENSG00000229622	1.42392	1.18019	0.327168	3.60728	0.000309421	0.00146114	MTND5P2
ENSG00000226761	1.92654	1.18002	0.234142	5.03976	4.6612e-07	5.77738e-06	TAS2R46
ENSG00000211862	0.81424	1.17952	0.314915	3.74551	0.000180028	0.000918819	TRAJ27
ENSG00000253168	1.98957	1.1785	0.268843	4.3836	1.16732e-05	8.97131e-05	AC124069.1
ENSG00000263787	3.37501	1.17819	0.182883	6.44233	1.17653e-10	4.20759e-09	SKAP1-AS1
ENSG00000159961	0.464474	1.17743	0.339936	3.46369	0.000532816	0.00231474	OR3A3
ENSG00000265093	1.71518	1.17729	0.250572	4.6984	2.62205e-06	2.50399e-05	RN7SL246P
ENSG00000229046	1.48576	1.17723	0.260383	4.52115	6.15056e-06	5.17581e-05	HMGN1P2
ENSG00000255388	0.463771	1.17592	0.450835	2.60832	0.00909876	0.0250117	LINC02741
ENSG00000267095	2.04218	1.17516	0.240269	4.89103	1.0031e-06	1.09698e-05	AC025048.1
ENSG00000264895	4.25264	1.1746	0.211944	5.54204	2.9897e-08	5.33886e-07	AC006141.1
ENSG00000212526	0.754714	1.17353	0.292255	4.01542	5.93411e-05	0.000358371	RNU6-466P
ENSG00000279042	3.19003	1.17351	0.321989	3.64456	0.000267849	0.00128889	AP005242.4
ENSG00000263862	0.841088	1.17346	0.234048	5.01376	5.33758e-07	6.47147e-06	LINC01543
ENSG00000272469	0.996697	1.17302	0.363711	3.22515	0.00125908	0.00475471	RN7SL760P
ENSG00000243954	0.695063	1.17248	0.428162	2.73841	0.0061737	0.018033	RN7SL743P
ENSG00000280291	1.29437	1.17227	0.301146	3.89271	9.91301e-05	0.000553239	AC016251.1
ENSG00000275488	2.51824	1.17226	0.233596	5.0183	5.21316e-07	6.35238e-06	AC023509.5
ENSG00000268660	8.10703	1.17222	0.157937	7.42209	1.15289e-13	8.51084e-12	LETM1P2
ENSG00000230928	5.88444	1.17207	0.219032	5.35115	8.73965e-08	1.35552e-06	AL139241.1
ENSG00000226705	1.77636	1.17185	0.264876	4.42416	9.68201e-06	7.63497e-05	SDCBPP1
ENSG00000229863	1.87763	1.17155	0.202649	5.78116	7.41857e-09	1.59355e-07	AC097358.1
ENSG00000181355	9.94347	1.1711	0.331499	3.53275	0.00041126	0.00185704	OFCC1
ENSG00000234597	0.803544	1.17035	0.302824	3.8648	0.000111182	0.000609261	AC010096.1
ENSG00000231062	0.551363	1.17033	0.295563	3.95965	7.50604e-05	0.000436781	AC103563.2
ENSG00000199890	1.28559	1.17021	0.219073	5.34165	9.21038e-08	1.42195e-06	AL390195.1
ENSG00000228561	26.9609	1.17021	0.220686	5.30259	1.14169e-07	1.71842e-06	AC026355.2
ENSG00000172867	6.83972	1.16929	0.201623	5.7994	6.65513e-09	1.44577e-07	KRT2
ENSG00000270072	1.349	1.16927	0.263844	4.43166	9.3512e-06	7.41334e-05	AC090559.2
ENSG00000244720	5.09676	1.16914	0.181949	6.42567	1.31292e-10	4.61335e-09	NT5C3AP2
ENSG00000277452	5.21649	1.16914	0.160625	7.27867	3.37123e-13	2.30671e-11	RN7SL473P
ENSG00000214215	6.48207	1.16911	0.238113	4.90989	9.11287e-07	1.01365e-05	#N/A
ENSG00000263477	1.5412	1.16891	0.331847	3.52244	0.000427587	0.00191699	AC104982.2
ENSG00000279030	3.54038	1.16883	0.171679	6.80825	9.87957e-12	4.74326e-10	AC007336.3
ENSG00000200742	2.89063	1.1685	0.195795	5.96796	2.40242e-09	5.98864e-08	AL138499.1
ENSG00000230166	0.857096	1.16828	0.427921	2.73012	0.00633107	0.0184311	RPL35AP24
ENSG00000211626	2.22711	1.16798	0.287598	4.06117	4.88272e-05	0.000303252	IGKV6D-41
ENSG00000236838	1.35169	1.1679	0.234755	4.97498	6.52537e-07	7.66079e-06	AC090617.2
ENSG00000255456	0.882703	1.16726	0.32123	3.63371	0.000279372	0.00133571	AC084125.3
ENSG00000226410	1.55005	1.16712	0.253271	4.60816	4.06243e-06	3.62644e-05	AC104058.1
ENSG00000235579	3.26874	1.16709	0.149641	7.79924	6.22809e-15	5.6057e-13	RPL38P5
ENSG00000196611	1960.05	1.16656	0.209233	5.57542	2.46937e-08	4.53653e-07	MMP1
ENSG00000230427	1.58837	1.16507	0.237857	4.89822	9.67103e-07	1.06339e-05	ALG14-AS1
ENSG00000211644	1922.6	1.16488	0.182826	6.37155	1.87132e-10	6.29504e-09	IGLV1-51
ENSG00000238025	1.78055	1.16486	0.279383	4.16942	3.05381e-05	0.000203552	ZDHHC4P1
ENSG00000262759	1.61555	1.16426	0.275055	4.23283	2.30768e-05	0.00015972	MRPS21P9
ENSG00000234626	0.970178	1.16317	0.287163	4.05055	5.10978e-05	0.000315261	AL021937.3
ENSG00000256533	3.1849	1.16288	0.182418	6.37482	1.83174e-10	6.18258e-09	AP002373.2
ENSG00000251234	0.980242	1.16272	0.367694	3.1622	0.00156582	0.00570889	PSMA2P2
ENSG00000254791	1.13765	1.16254	0.256159	4.53837	5.66916e-06	4.83953e-05	FAR1-IT1
ENSG00000238145	9.19878	1.16223	0.23597	4.9253	8.42305e-07	9.48194e-06	AL731892.1
ENSG00000143546	2204.51	1.16166	0.218814	5.3089	1.1029e-07	1.6669e-06	S100A8
ENSG00000261959	8.45158	1.1616	0.254495	4.56433	5.0109e-06	4.34772e-05	AC015909.3
ENSG00000239648	1.14349	1.16132	0.327943	3.54122	0.000398283	0.00180828	MTND1P3
ENSG00000223692	2.69961	1.16128	0.193405	6.00438	1.92067e-09	4.89697e-08	DIP2A-IT1
ENSG00000270252	0.859195	1.16058	0.380043	3.05381	0.00225958	0.00775747	IGKV3OR2-5
ENSG00000237628	0.997942	1.16022	0.447995	2.58981	0.00960303	0.0261459	MTCO2P19
ENSG00000200855	0.653634	1.1599	0.385388	3.0097	0.00261508	0.00876334	AP003307.1
ENSG00000259617	2.72801	1.15965	0.200603	5.7808	7.43478e-09	1.59618e-07	AC020661.3
ENSG00000206965	1.45094	1.15922	0.192572	6.01966	1.74781e-09	4.53079e-08	RNU6-5P
ENSG00000280228	2.40236	1.15821	0.206519	5.60825	2.04388e-08	3.8552e-07	AC079753.1
ENSG00000279485	0.946668	1.15782	0.345564	3.35051	0.000806634	0.00327893	AC016734.2
ENSG00000234159	1.25851	1.15731	0.342179	3.38217	0.000719157	0.00297826	RBPMSLP
ENSG00000261040	136.168	1.15728	0.162826	7.10749	1.18173e-12	7.0798e-11	WFDC21P
ENSG00000211673	1206.72	1.15727	0.203004	5.70074	1.19289e-08	2.42148e-07	IGLV3-1
ENSG00000234358	1.29164	1.15719	0.291341	3.97193	7.12912e-05	0.000418663	AC003080.1
ENSG00000163424	1.29196	1.15656	0.390222	2.96386	0.00303807	0.00993825	TEX55
ENSG00000212126	2.3814	1.15497	0.211411	5.46316	4.67729e-08	7.88689e-07	TAS2R50
ENSG00000231924	0.994843	1.15324	0.378824	3.04426	0.0023325	0.00796972	PSG1
ENSG00000259196	1.10092	1.15275	0.357937	3.22053	0.00127952	0.00482148	HMBOX1-IT1
ENSG00000265907	2.21744	1.15265	0.215111	5.3584	8.39619e-08	1.31135e-06	AP000919.1
ENSG00000280130	0.771884	1.15212	0.435503	2.64548	0.00815743	0.0228455	#N/A
ENSG00000232286	0.53406	1.15173	0.436576	2.63809	0.00833744	0.0232751	AL121902.1
ENSG00000204011	1.47476	1.15025	0.256768	4.47974	7.47339e-06	6.12626e-05	COL5A1-AS1
ENSG00000267263	1.29621	1.15025	0.270612	4.25055	2.13251e-05	0.000149316	AC111170.3
ENSG00000277349	0.634775	1.15023	0.288468	3.98736	6.68116e-05	0.000395998	AC133919.3
ENSG00000224776	0.463815	1.1494	0.239863	4.79188	1.65226e-06	1.67825e-05	RPSAP50
ENSG00000238160	2.9378	1.14869	0.184188	6.23648	4.47516e-10	1.36608e-08	LINC02863
ENSG00000227265	0.67758	1.14678	0.378914	3.02649	0.00247409	0.00837669	AL845331.1
ENSG00000228995	1.44447	1.14631	0.273976	4.18398	2.86445e-05	0.000192686	MTND1P9
ENSG00000253998	91.522	1.1461	0.285399	4.01577	5.92511e-05	0.000357935	IGKV2-29
ENSG00000203737	2.19204	1.14606	0.22445	5.10606	3.28944e-07	4.26916e-06	GPR52
ENSG00000237593	0.840257	1.14463	0.278777	4.10589	4.0276e-05	0.000256843	AL445220.1
ENSG00000233148	1.64206	1.14434	0.224688	5.09301	3.52417e-07	4.53867e-06	SYF2P2
ENSG00000125414	13.6377	1.14432	0.162101	7.05931	1.67328e-12	9.56263e-11	MYH2
ENSG00000242113	1.48915	1.14378	0.220929	5.17716	2.25288e-07	3.08194e-06	RN7SL124P
ENSG00000164404	138.428	1.14353	0.134392	8.50896	1.75502e-17	2.19968e-15	GDF9
ENSG00000197549	8.92546	1.14329	0.227388	5.02791	4.95855e-07	6.09524e-06	PRAMENP
ENSG00000226048	0.8337	1.14177	0.305763	3.73415	0.000188348	0.000954775	YBX1P8
ENSG00000202019	1.48127	1.14122	0.243938	4.67831	2.89243e-06	2.72022e-05	AC002073.1
ENSG00000214381	0.621973	1.1408	0.41837	2.72676	0.0063959	0.018593	LINC00488
ENSG00000213484	1.70959	1.14069	0.259767	4.39119	1.12734e-05	8.71563e-05	EIF4A1P8
ENSG00000233355	15.7988	1.14021	0.171576	6.6455	3.02189e-11	1.26645e-09	CHRM3-AS2
ENSG00000266467	1.17365	1.13964	0.348	3.27481	0.00105733	0.00410733	RN7SL220P
ENSG00000232309	0.618684	1.13909	0.329802	3.45385	0.000552635	0.00238615	AL390856.1
ENSG00000228625	1.36239	1.13892	0.324168	3.51336	0.000442475	0.00197231	AL451047.1
ENSG00000256176	1.75093	1.13861	0.217391	5.2376	1.62674e-07	2.32252e-06	AC024940.4
ENSG00000218976	1.33873	1.13828	0.215875	5.27285	1.34318e-07	1.97805e-06	AL138725.1
ENSG00000242795	1.40488	1.13712	0.34031	3.34141	0.000833553	0.00336879	AC007849.1
ENSG00000226878	1.11452	1.13676	0.347439	3.27183	0.00106853	0.00414323	GSTM3P2
ENSG00000272218	0.733837	1.13645	0.293936	3.86632	0.000110489	0.00060593	AC108865.2
ENSG00000235088	2.57725	1.13619	0.211041	5.38377	7.29437e-08	1.16227e-06	AL031667.2
ENSG00000179046	6.58299	1.13566	0.221336	5.1309	2.88353e-07	3.80745e-06	TRIML2
ENSG00000230515	0.801982	1.13502	0.295689	3.83855	0.000123761	0.000665944	AC092580.2
ENSG00000249623	0.958248	1.13467	0.410079	2.76696	0.0056582	0.0167668	PALLD-AS1
ENSG00000223390	1.8357	1.13464	0.193201	5.87284	4.28388e-09	9.89399e-08	AL445685.1
ENSG00000197632	77.0704	1.13421	0.219737	5.16168	2.4474e-07	3.29759e-06	SERPINB2
ENSG00000233125	19.3848	1.13415	0.254412	4.45793	8.2755e-06	6.68705e-05	ACTBP12
ENSG00000225670	59.7933	1.1337	0.16771	6.75991	1.38082e-11	6.35634e-10	CADM3-AS1
ENSG00000260877	24.1129	1.1332	0.247692	4.57502	4.76166e-06	4.16651e-05	AP005233.2
ENSG00000229623	1.12357	1.13252	0.341823	3.31318	0.00092243	0.00366612	METTL21AP1
ENSG00000248125	1.40545	1.13213	0.30655	3.69314	0.000221502	0.00109709	AC008700.1
ENSG00000237243	2.05574	1.1316	0.288788	3.91847	8.91143e-05	0.000506068	CREB3L2-AS1
ENSG00000262833	2.23506	1.13148	0.192128	5.88917	3.8813e-09	9.08943e-08	AC016245.1
ENSG00000224707	1.6008	1.13117	0.354579	3.19018	0.00142185	0.00526657	E2F3-IT1
ENSG00000229815	0.792198	1.13085	0.281283	4.02034	5.81147e-05	0.000352606	CCNB1IP1P1
ENSG00000239910	0.585671	1.1305	0.431163	2.62198	0.008742	0.0241979	RN7SL530P
ENSG00000230694	0.841698	1.13023	0.479482	2.3572	0.0184134	0.044885	AL450003.1
ENSG00000211845	0.462905	1.12953	0.286051	3.9487	7.85766e-05	0.000454285	TRAJ44
ENSG00000221510	1.03707	1.12944	0.292872	3.85642	0.00011506	0.000627263	MIR548O
ENSG00000255092	3.15187	1.12864	0.195284	5.77946	7.49396e-09	1.60717e-07	AC010768.2
ENSG00000279294	1.83309	1.12684	0.262908	4.28606	1.81869e-05	0.000130337	AC092135.1
ENSG00000258837	90.2987	1.12665	0.248163	4.53995	5.62678e-06	4.81357e-05	AL133370.1
ENSG00000258851	4.42469	1.12626	0.154139	7.30679	2.7359e-13	1.90768e-11	AL139300.2
ENSG00000268455	0.721577	1.12553	0.404856	2.78007	0.00543472	0.0162027	AC073544.1
ENSG00000128438	18.4598	1.12509	0.18705	6.01489	1.80011e-09	4.63957e-08	TBC1D27P
ENSG00000258894	5.32179	1.12505	0.310499	3.62337	0.000290794	0.00138439	ARHGAP16P
ENSG00000279957	1.66202	1.12496	0.305523	3.68207	0.000231352	0.00113984	AC110769.3
ENSG00000232018	1.62139	1.12467	0.247573	4.54277	5.5519e-06	4.75558e-05	#N/A
ENSG00000162670	398.33	1.12389	0.345102	3.2567	0.00112717	0.00433541	BRINP3
ENSG00000227307	0.57077	1.12382	0.405764	2.76965	0.00561169	0.0166538	AC010998.1
ENSG00000251546	17.4714	1.12372	0.250697	4.48239	7.38103e-06	6.06167e-05	IGKV1D-39
ENSG00000231845	4.28719	1.12353	0.184248	6.09796	1.07433e-09	2.96457e-08	HMGB3P14
ENSG00000265460	5.32102	1.12316	0.248743	4.51533	6.32183e-06	5.30109e-05	AC015910.1
ENSG00000270097	10.3117	1.12311	0.228542	4.91425	8.91231e-07	9.94368e-06	#N/A
ENSG00000275379	2.28596	1.12211	0.272255	4.12155	3.76334e-05	0.000242451	H3C11
ENSG00000228863	6.57064	1.12173	0.148767	7.54018	4.69313e-14	3.7096e-12	AL121985.1
ENSG00000174697	2312.15	1.12124	0.233268	4.80668	1.53459e-06	1.57587e-05	LEP
ENSG00000259590	2.89596	1.11976	0.197803	5.66098	1.50514e-08	2.95541e-07	LINC02244
ENSG00000211650	189.921	1.11946	0.204941	5.46235	4.6986e-08	7.91289e-07	IGLV5-45
ENSG00000234382	0.880127	1.11838	0.278226	4.01967	5.82806e-05	0.000353346	AL513174.1
ENSG00000276298	1.5149	1.11825	0.191886	5.82771	5.61946e-09	1.24979e-07	AC234782.3
ENSG00000261776	17.0258	1.11776	0.416625	2.68288	0.00729903	0.0207888	AC079414.2
ENSG00000199630	1.03263	1.11719	0.29238	3.82103	0.000132897	0.000706349	AL353692.1
ENSG00000258983	5.02149	1.11675	0.169902	6.57292	4.93369e-11	1.96338e-09	AL162171.2
ENSG00000270390	0.812317	1.11652	0.380135	2.93717	0.00331227	0.0106892	SFXN4P1
ENSG00000170688	1.32369	1.11619	0.289468	3.856	0.000115255	0.000628073	OR5E1P
ENSG00000230482	1.34099	1.11611	0.252976	4.41191	1.02462e-05	8.03108e-05	ATP5MC2P3
ENSG00000244134	2.04497	1.11587	0.186728	5.97591	2.28815e-09	5.74652e-08	RPS12P20
ENSG00000270379	7.51281	1.11577	0.141516	7.88444	3.15941e-15	2.963e-13	HEATR9
ENSG00000230604	1.66547	1.11541	0.229637	4.85728	1.19008e-06	1.26487e-05	TSEN15P2
ENSG00000169436	506.599	1.11514	0.165343	6.74445	1.53605e-11	6.95944e-10	COL22A1
ENSG00000230058	6.70309	1.11489	0.216095	5.15928	2.47906e-07	3.33245e-06	#N/A
ENSG00000102837	1338.21	1.11473	0.256895	4.33923	1.4298e-05	0.000106706	OLFM4
ENSG00000250049	1.71782	1.1147	0.297747	3.74379	0.000181262	0.000923946	AC114316.1
ENSG00000250174	1.37149	1.11416	0.279334	3.98863	6.64548e-05	0.000394406	MYLK-AS2
ENSG00000277129	3.15028	1.11363	0.201638	5.52293	3.3339e-08	5.8753e-07	AC012531.6
ENSG00000265871	1.64555	1.11354	0.212341	5.24408	1.57066e-07	2.25849e-06	MIR3174
ENSG00000233387	2.37845	1.11283	0.19449	5.72177	1.05421e-08	2.17174e-07	IATPR
ENSG00000077498	1.86851	1.11278	0.237383	4.68769	2.76311e-06	2.61449e-05	TYR
ENSG00000252549	1.81898	1.11212	0.214278	5.19009	2.10187e-07	2.90275e-06	RNU6-759P
ENSG00000233215	1.23853	1.11138	0.386699	2.87401	0.00405291	0.012661	LINC01687
ENSG00000169035	754.917	1.11101	0.245853	4.51899	6.2136e-06	5.22013e-05	KLK7
ENSG00000200065	1.25928	1.11088	0.267213	4.1573	3.22033e-05	0.000212399	AC025178.1
ENSG00000115919	1300.16	1.10911	0.152739	7.26147	3.82892e-13	2.59928e-11	KYNU
ENSG00000248969	0.980718	1.10896	0.270972	4.09255	4.26662e-05	0.000270116	AC137810.1
ENSG00000250062	0.97027	1.10885	0.258266	4.29346	1.75913e-05	0.000126633	MAPK10-AS1
ENSG00000211647	8.41067	1.10879	0.21872	5.06946	3.98955e-07	5.0523e-06	IGLV5-48
ENSG00000162947	1.3025	1.10872	0.279462	3.96736	7.26745e-05	0.000425358	LINC01931
ENSG00000259103	1.3526	1.10789	0.321894	3.44178	0.00057791	0.00247386	AF107885.2
ENSG00000242436	0.437571	1.10755	0.389472	2.84372	0.004459	0.0137239	RN7SL789P
ENSG00000211944	1.77198	1.10684	0.261353	4.23504	2.28511e-05	0.000158453	IGHV3-16
ENSG00000249035	12.4365	1.10683	0.146676	7.54607	4.48603e-14	3.55989e-12	CLMAT3
ENSG00000229052	6.06585	1.10646	0.173964	6.36028	2.01384e-10	6.74629e-09	AL449283.1
ENSG00000253535	3.41095	1.1062	0.219947	5.02937	4.92087e-07	6.06004e-06	AC120193.1
ENSG00000255983	8.84559	1.10586	0.373461	2.96111	0.00306536	0.0100121	AC007848.1
ENSG00000236107	10.3514	1.10561	0.236574	4.67342	2.96226e-06	2.77164e-05	SCN1A-AS1
ENSG00000260733	2.12626	1.10546	0.279747	3.95165	7.7615e-05	0.000449501	AC046158.1
ENSG00000229961	2.12167	1.10545	0.235917	4.68578	2.78891e-06	2.63456e-05	AL357143.1
ENSG00000266554	15.0318	1.1052	0.243323	4.54212	5.56901e-06	4.76922e-05	LINC01443
ENSG00000230345	2.11623	1.1048	0.251124	4.39944	1.08532e-05	8.43455e-05	#N/A
ENSG00000134121	846.225	1.10441	0.140642	7.85268	4.07252e-15	3.74942e-13	CHL1
ENSG00000114374	4.83342	1.10367	0.347321	3.17766	0.00148469	0.00546138	USP9Y
ENSG00000235258	2.31927	1.10287	0.222574	4.95506	7.23064e-07	8.33796e-06	NDUFB4P6
ENSG00000243179	0.76131	1.10282	0.278249	3.96344	7.38786e-05	0.000431152	AC110769.1
ENSG00000259723	3.43957	1.10261	0.35385	3.11602	0.00183309	0.00651952	AL354993.2
ENSG00000178372	4613.27	1.10192	0.244773	4.50181	6.73761e-06	5.60187e-05	CALML5
ENSG00000280573	1.54782	1.10189	0.217457	5.06714	4.03841e-07	5.10293e-06	#N/A
ENSG00000224462	1.0875	1.10182	0.37935	2.90449	0.0036785	0.0116883	C4BPAP1
ENSG00000154198	622.586	1.10163	0.198997	5.5359	3.09638e-08	5.49765e-07	CYP4Z2P
ENSG00000217181	2.07753	1.10152	0.227466	4.84256	1.28177e-06	1.34964e-05	AL139039.2
ENSG00000274397	1.96098	1.10139	0.310815	3.54354	0.000394786	0.00179576	AL357153.4
ENSG00000274816	1.26993	1.10114	0.213054	5.16835	2.36167e-07	3.21329e-06	MIR6772
ENSG00000225636	0.96713	1.10097	0.250029	4.40337	1.0658e-05	8.31177e-05	HNRNPA3P15
ENSG00000258134	0.959467	1.10068	0.327597	3.35985	0.000779838	0.00318868	AC016954.1
ENSG00000238532	0.628028	1.10019	0.248456	4.42812	9.5059e-06	7.51562e-05	#N/A
ENSG00000252970	0.667156	1.10012	0.388003	2.83535	0.00457755	0.0140308	RNA5SP159
ENSG00000236854	0.779721	1.09921	0.277438	3.962	7.43235e-05	0.000433245	AL133244.2
ENSG00000109471	3.74323	1.09918	0.164234	6.69281	2.18923e-11	9.56343e-10	IL2
ENSG00000251076	1.35581	1.09885	0.297161	3.69781	0.000217467	0.00108004	AC104126.1
ENSG00000261618	11.4772	1.09853	0.154929	7.09055	1.3358e-12	7.80016e-11	LINC02605
ENSG00000279433	3.05324	1.09841	0.196347	5.59422	2.2161e-08	4.13738e-07	AC018529.3
ENSG00000236333	195.872	1.09809	0.216081	5.08184	3.7379e-07	4.78026e-06	TRHDE-AS1
ENSG00000243854	1.60924	1.098	0.239752	4.57974	4.65545e-06	4.09047e-05	RN7SL67P
ENSG00000231373	1.47942	1.09697	0.268328	4.08816	4.34816e-05	0.000274372	GNA14-AS1
ENSG00000268390	0.839848	1.09667	0.432963	2.53294	0.011311	0.0299687	AC011473.1
ENSG00000233729	1.84968	1.09554	0.253958	4.31387	1.60421e-05	0.000117115	NCKAP5-AS1
ENSG00000248991	2.14793	1.09551	0.2641	4.14807	3.35283e-05	0.000219841	AC097375.1
ENSG00000228368	1.66431	1.09541	0.35394	3.09491	0.00196873	0.00692013	AC106873.1
ENSG00000114638	19.1373	1.09523	0.30934	3.54052	0.000399335	0.00181214	UPK1B
ENSG00000161652	1.01315	1.09507	0.265752	4.12066	3.77796e-05	0.00024312	IZUMO2
ENSG00000275850	2.50758	1.09505	0.206048	5.31454	1.06926e-07	1.62155e-06	AC005912.2
ENSG00000207105	0.638539	1.09479	0.311421	3.51545	0.000439007	0.00195967	AC091073.1
ENSG00000271856	34.6193	1.09463	0.182149	6.00956	1.86032e-09	4.76728e-08	LINC01215
ENSG00000254522	1.16775	1.09408	0.312194	3.50448	0.000457502	0.0020294	AP001767.1
ENSG00000208035	7.89045	1.09403	0.218168	5.01461	5.31412e-07	6.4515e-06	#N/A
ENSG00000259760	2.13262	1.09333	0.194469	5.62211	1.88639e-08	3.60034e-07	AC015660.2
ENSG00000165566	9.02385	1.09261	0.295924	3.69219	0.000222332	0.00110053	AMER2
ENSG00000280092	1.94908	1.0925	0.266029	4.10669	4.01362e-05	0.000256138	AC002044.3
ENSG00000211657	1.45073	1.09217	0.277912	3.92992	8.49728e-05	0.000486027	IGLV3-32
ENSG00000275126	0.892446	1.09212	0.450411	2.42471	0.0153207	0.0385901	H4C13
ENSG00000244743	0.591409	1.09208	0.400582	2.72624	0.00640611	0.0186159	AC087588.1
ENSG00000211956	661.549	1.09197	0.183617	5.947	2.73109e-09	6.72049e-08	IGHV4-34
ENSG00000258826	0.683126	1.09104	0.290192	3.7597	0.000170118	0.000875348	LINC01147
ENSG00000243544	1.64643	1.09059	0.190195	5.73405	9.80584e-09	2.04096e-07	RN7SL172P
ENSG00000245384	3.82096	1.09039	0.181988	5.99155	2.07851e-09	5.26585e-08	CXXC4-AS1
ENSG00000254325	0.700423	1.0903	0.456814	2.38675	0.0169979	0.0420098	AC018607.1
ENSG00000265359	0.448651	1.08974	0.34557	3.15346	0.00161348	0.00585507	AC004231.3
ENSG00000219565	5.07078	1.08973	0.14941	7.29353	3.01946e-13	2.08017e-11	ZNF259P1
ENSG00000280242	1.20192	1.08876	0.286052	3.80617	0.000141133	0.000744196	AL450226.2
ENSG00000279665	0.923026	1.08829	0.296917	3.66531	0.000247039	0.00120255	AC012100.3
ENSG00000271680	3.26531	1.08752	0.200014	5.43722	5.41179e-08	8.93444e-07	AC098935.2
ENSG00000202512	0.990919	1.08666	0.343353	3.16484	0.00155166	0.00566547	RN7SKP230
ENSG00000125820	58.7186	1.0866	0.346929	3.13204	0.00173594	0.00622479	NKX2-2
ENSG00000214553	20.3169	1.08657	0.145168	7.48489	7.16067e-14	5.498e-12	LRRC37A11P
ENSG00000248100	2.58935	1.08645	0.241086	4.50649	6.59081e-06	5.49116e-05	AC087257.1
ENSG00000279858	2.48443	1.08639	0.176095	6.16936	6.85684e-10	1.99618e-08	AC068880.4
ENSG00000249743	2.08037	1.08625	0.256891	4.22846	2.35293e-05	0.00016246	AC116345.1
ENSG00000253043	1.07736	1.08601	0.352051	3.08482	0.00203678	0.00712261	RNU7-181P
ENSG00000161649	621.587	1.0856	0.191816	5.6596	1.5173e-08	2.97347e-07	CD300LG
ENSG00000203878	0.850322	1.08537	0.439653	2.46869	0.0135608	0.0348286	CHIAP2
ENSG00000232411	4.54483	1.08443	0.149512	7.25316	4.07156e-13	2.7439e-11	AC009495.2
ENSG00000261369	2.19756	1.08391	0.255346	4.24486	2.18726e-05	0.000152687	AC007533.2
ENSG00000224323	1.11218	1.08389	0.318803	3.39986	0.000674192	0.00281816	DPRXP1
ENSG00000232717	0.898082	1.08387	0.272061	3.98391	6.77902e-05	0.000400912	TRIM51JP
ENSG00000171136	1.22593	1.08351	0.325603	3.32771	0.000875637	0.00351031	RLN3
ENSG00000183535	2.49542	1.08331	0.224738	4.82031	1.43335e-06	1.48513e-05	COL18A1-AS1
ENSG00000281769	42.9113	1.08301	0.209922	5.15909	2.48157e-07	3.3339e-06	LINC01230
ENSG00000267014	1.71397	1.0829	0.270775	3.99925	6.35424e-05	0.00037919	LINC01532
ENSG00000270387	1.29099	1.08287	0.376705	2.87459	0.00404552	0.0126428	AC115621.1
ENSG00000219736	1.14474	1.08227	0.403994	2.67891	0.00738617	0.0210131	AL356473.1
ENSG00000267554	18.5176	1.08209	0.129297	8.36902	5.81016e-17	6.9988e-15	AC015911.8
ENSG00000225579	0.703134	1.0818	0.230397	4.69537	2.66119e-06	2.53355e-05	EDNRB-AS1
ENSG00000241490	3.18171	1.08135	0.182257	5.9331	2.97274e-09	7.23986e-08	AC093010.1
ENSG00000223648	90.7663	1.08126	0.202562	5.33792	9.40211e-08	1.4438e-06	IGHV3-64
ENSG00000138207	1810.68	1.0811	0.183589	5.88869	3.89267e-09	9.11074e-08	RBP4
ENSG00000225297	0.613727	1.08045	0.281686	3.83563	0.000125241	0.00067274	AC126124.1
ENSG00000254029	0.53572	1.08028	0.332706	3.24694	0.00116651	0.00445874	IGLC4
ENSG00000267057	0.748331	1.07956	0.42256	2.5548	0.0106248	0.0284107	LINC01905
ENSG00000279991	1.5161	1.07938	0.356533	3.02745	0.00246627	0.00835512	AC009044.1
ENSG00000225802	1.61218	1.07914	0.278678	3.87237	0.000107782	0.000593537	WARS1P1
ENSG00000277654	2.0037	1.07851	0.28553	3.77722	0.000158591	0.000824259	AC087633.2
ENSG00000236242	0.847262	1.07843	0.397202	2.71506	0.00662636	0.0191659	MYO16-AS1
ENSG00000226348	0.860643	1.07841	0.282594	3.81611	0.000135572	0.000718451	VN2R10P
ENSG00000280432	2.10443	1.0772	0.289575	3.71995	0.000199262	0.00100061	AP000962.2
ENSG00000261645	2.49862	1.07706	0.227993	4.7241	2.31132e-06	2.24617e-05	DISC1FP1
ENSG00000236646	1.86584	1.07702	0.268013	4.01854	5.85593e-05	0.000354608	LAMTOR5P1
ENSG00000259144	6.96951	1.07632	0.279297	3.85367	0.00011636	0.00063315	RANBP20P
ENSG00000264916	1.16606	1.07584	0.329663	3.26346	0.00110062	0.00424802	RN7SL230P
ENSG00000222266	1.35888	1.07557	0.241506	4.45359	8.44478e-06	6.79789e-05	RNU6-757P
ENSG00000232775	3.58305	1.07557	0.167112	6.4362	1.22498e-10	4.36533e-09	BMS1P22
ENSG00000231896	0.836337	1.07544	0.279707	3.84487	0.000120617	0.00065217	AC019185.1
ENSG00000270321	0.792698	1.07531	0.385777	2.78738	0.00531356	0.0158921	AC007953.2
ENSG00000280135	25.346	1.07504	0.150499	7.1432	9.11846e-13	5.60941e-11	AL096816.1
ENSG00000269009	1.46521	1.07405	0.22599	4.75263	2.00785e-06	1.99068e-05	SLC6A21P
ENSG00000280080	1.78801	1.07387	0.246978	4.34804	1.37356e-05	0.000103217	TBC1D22A-AS1
ENSG00000229224	1.21947	1.07362	0.275345	3.89916	9.65263e-05	0.000540959	AC105398.2
ENSG00000227433	1.00863	1.07347	0.453113	2.3691	0.0178316	0.0437211	AC090018.1
ENSG00000260719	7.84381	1.07336	0.155592	6.89856	5.25312e-12	2.68209e-10	AC009133.3
ENSG00000265981	0.999283	1.07325	0.258829	4.14655	3.37517e-05	0.000221089	MIR544B
ENSG00000200731	1.35078	1.07311	0.239743	4.47609	7.6024e-06	6.21935e-05	RNU1-124P
ENSG00000231956	1.27017	1.07304	0.189584	5.65996	1.51412e-08	2.96998e-07	HNRNPA1P9
ENSG00000221771	1.15727	1.07258	0.330756	3.24279	0.00118364	0.00451343	MIR1205
ENSG00000224585	5.434	1.07248	0.236309	4.53845	5.66701e-06	4.83872e-05	AC103563.1
ENSG00000208017	0.527791	1.07239	0.331905	3.23102	0.0012335	0.00467433	MIR140
ENSG00000252469	0.824496	1.07227	0.248446	4.31588	1.58967e-05	0.000116201	RNU7-160P
ENSG00000279600	1.57274	1.07193	0.263819	4.06313	4.84198e-05	0.000300964	AC015804.1
ENSG00000280515	2.15096	1.07173	0.200814	5.33694	9.45269e-08	1.44991e-06	SALRNA2
ENSG00000255097	1.24815	1.07107	0.350432	3.05642	0.00223998	0.00770398	AP006259.1
ENSG00000280344	1.72456	1.07097	0.222448	4.81448	1.47587e-06	1.52371e-05	AC009166.2
ENSG00000275927	2.04653	1.07077	0.260942	4.10349	4.06962e-05	0.000259153	AC009152.1
ENSG00000281676	0.779281	1.0706	0.212776	5.03157	4.86476e-07	5.99828e-06	#N/A
ENSG00000187791	2.55346	1.07048	0.184567	5.79995	6.63358e-09	1.44186e-07	FAM205C
ENSG00000263429	38.0405	1.07045	0.19412	5.51435	3.50068e-08	6.12627e-07	TMEM238L
ENSG00000241772	4.09593	1.07036	0.209417	5.11116	3.2019e-07	4.169e-06	AC092620.1
ENSG00000267389	0.720756	1.0703	0.398964	2.68269	0.00730331	0.020798	AC006504.4
ENSG00000220867	3.06638	1.07025	0.18608	5.75158	8.84157e-09	1.85853e-07	HSPE1P26
ENSG00000236040	1.21503	1.07	0.360719	2.9663	0.0030141	0.00987187	CHIAP1
ENSG00000254856	1.1263	1.0696	0.347272	3.08002	0.00206987	0.00721139	NDUFA3P2
ENSG00000222004	1.35	1.06878	0.25245	4.23362	2.29955e-05	0.000159239	LINC02860
ENSG00000279884	3.04492	1.06867	0.181347	5.89294	3.79385e-09	8.92099e-08	AC010894.5
ENSG00000272203	2.32945	1.06831	0.253739	4.21028	2.55059e-05	0.000174342	AC004775.1
ENSG00000251128	0.979462	1.06831	0.408392	2.61589	0.00889948	0.0245494	WWC2-AS1
ENSG00000233848	1.08143	1.0678	0.344585	3.0988	0.00194308	0.00684911	AL513188.1
ENSG00000245928	1.94497	1.06778	0.218433	4.88836	1.01678e-06	1.10886e-05	AC112719.2
ENSG00000111536	1.83947	1.06778	0.223953	4.76785	1.86198e-06	1.86073e-05	IL26
ENSG00000235419	4.65195	1.0674	0.14403	7.41097	1.25383e-13	9.18857e-12	AC010149.1
ENSG00000251215	1.09218	1.06732	0.255443	4.17832	2.93664e-05	0.000196818	GOLGA5P1
ENSG00000267074	25.9969	1.06724	0.128677	8.29391	1.09583e-16	1.27792e-14	AC015911.3
ENSG00000231654	0.958527	1.06704	0.28669	3.72192	0.000197714	0.00099371	RPS6KA2-AS1
ENSG00000205045	97.6597	1.06663	0.117806	9.05411	1.37682e-19	2.23361e-17	SLFN12L
ENSG00000227705	1.45721	1.06631	0.269619	3.95489	7.65697e-05	0.000444346	AL391097.2
ENSG00000187021	1.58027	1.0657	0.247213	4.31086	1.62622e-05	0.000118443	PNLIPRP1
ENSG00000225084	1.34588	1.06552	0.353285	3.01604	0.00256097	0.00862078	AL450226.1
ENSG00000211962	968.012	1.06461	0.194844	5.46388	4.65831e-08	7.86478e-07	IGHV1-46
ENSG00000253132	9.24959	1.0646	0.210865	5.04872	4.44788e-07	5.54888e-06	IGHV3-62
ENSG00000250045	1.11296	1.06413	0.348947	3.04955	0.00229188	0.00785361	CBX3P3
ENSG00000155269	14.7467	1.06396	0.120777	8.80928	1.25957e-18	1.79069e-16	GPR78
ENSG00000279400	20.2565	1.06376	0.142517	7.46408	8.38854e-14	6.37989e-12	AC008957.3
ENSG00000201564	0.733761	1.06362	0.43098	2.46791	0.0135905	0.0348939	RN7SKP50
ENSG00000135917	1081.14	1.06343	0.18219	5.83692	5.31751e-09	1.19054e-07	SLC19A3
ENSG00000251916	1.56683	1.06303	0.207604	5.12049	3.04746e-07	3.99897e-06	RNU1-61P
ENSG00000235902	9.70201	1.0628	0.208787	5.09035	3.57412e-07	4.59858e-06	AC108472.1
ENSG00000207971	0.831365	1.0618	0.253655	4.186	2.83919e-05	0.000191225	MIR125B1
ENSG00000267359	0.825103	1.06171	0.244882	4.33561	1.45354e-05	0.000108107	AC015911.6
ENSG00000264449	0.485622	1.06146	0.426309	2.48988	0.0127785	0.0331538	AP001021.1
ENSG00000172927	486.057	1.06142	0.195081	5.44094	5.2999e-08	8.80392e-07	MYEOV
ENSG00000240974	1.82044	1.06106	0.219735	4.8288	1.37358e-06	1.43317e-05	RPS27AP10
ENSG00000272337	1.24574	1.06092	0.221662	4.78623	1.69943e-06	1.71706e-05	RNU6-90P
ENSG00000187862	14.2594	1.06068	0.174235	6.08762	1.14604e-09	3.13451e-08	TTC24
ENSG00000174255	10.3236	1.06043	0.158702	6.68191	2.35845e-11	1.01811e-09	ZNF80
ENSG00000230657	1.35136	1.06012	0.420023	2.52397	0.0116039	0.0306238	PRB4
ENSG00000274520	3.73341	1.05959	0.31685	3.34413	0.000825409	0.00334192	AC012354.2
ENSG00000253823	1.06003	1.05957	0.255971	4.13942	3.48182e-05	0.000227224	IGLV1-62
ENSG00000275772	1.64515	1.05929	0.242001	4.37722	1.20203e-05	9.20994e-05	AC244157.2
ENSG00000280268	1.16765	1.05882	0.296312	3.57331	0.000352502	0.00163068	AC025125.1
ENSG00000225603	1.41989	1.05866	0.212107	4.99114	6.0024e-07	7.1427e-06	AC244394.1
ENSG00000132975	82.6812	1.05863	0.262832	4.02778	5.63052e-05	0.000343179	GPR12
ENSG00000276396	1.02869	1.05859	0.376413	2.81231	0.00491868	0.0149106	AC024032.2
ENSG00000263482	5.93863	1.05793	0.168326	6.28502	3.27815e-10	1.04039e-08	ANTXRLP1
ENSG00000228403	1.41947	1.05773	0.214526	4.93054	8.20038e-07	9.27482e-06	AC035139.1
ENSG00000249192	1.72649	1.05748	0.189132	5.59123	2.2546e-08	4.19951e-07	MTND3P25
ENSG00000224204	2.67369	1.05715	0.283633	3.72719	0.000193626	0.000977311	PHEX-AS1
ENSG00000241449	5.04259	1.05684	0.244402	4.32416	1.53113e-05	0.000112618	AC092666.1
ENSG00000187747	1.00481	1.05555	0.309748	3.40778	0.000654937	0.00275369	OR52B6
ENSG00000224604	7.79233	1.05546	0.351766	3.00046	0.00269571	0.00898858	AC008069.1
ENSG00000205682	1.23173	1.05505	0.291366	3.62105	0.00029341	0.00139503	AC020741.1
ENSG00000219547	2.33379	1.0549	0.213727	4.93572	7.98564e-07	9.06308e-06	RPL17P25
ENSG00000254838	349.024	1.05479	0.118757	8.88197	6.56853e-19	9.86088e-17	GVINP1
ENSG00000253519	2.11936	1.05478	0.21394	4.93027	8.2114e-07	9.28264e-06	AC106801.1
ENSG00000276359	2.08791	1.05472	0.358152	2.94489	0.0032307	0.0104632	AL391001.2
ENSG00000227292	1.934	1.05464	0.22801	4.62542	3.73837e-06	3.38066e-05	AC009229.1
ENSG00000218020	0.576931	1.05443	0.356685	2.95618	0.00311475	0.0101487	THAP12P5
ENSG00000229453	207.247	1.05381	0.220201	4.78568	1.70411e-06	1.72135e-05	SPINK8
ENSG00000199482	0.685311	1.05379	0.325207	3.24037	0.00119374	0.0045468	RNU6-633P
ENSG00000146285	92.9173	1.05376	0.13801	7.63538	2.2516e-14	1.87943e-12	SCML4
ENSG00000211976	299.729	1.05371	0.199103	5.29228	1.20802e-07	1.80209e-06	IGHV3-73
ENSG00000196616	9589.14	1.05338	0.221328	4.75935	1.9422e-06	1.93153e-05	ADH1B
ENSG00000231859	1.23021	1.05184	0.283884	3.70516	0.000211256	0.00105426	AC079781.1
ENSG00000153162	309.498	1.05137	0.11984	8.77309	1.73829e-18	2.45391e-16	BMP6
ENSG00000234944	1.928	1.05131	0.217185	4.84064	1.29423e-06	1.36169e-05	LINC02623
ENSG00000259240	3.75616	1.05119	0.339111	3.09985	0.00193619	0.00682671	MIR4713HG
ENSG00000258872	0.921971	1.05077	0.296322	3.54605	0.000391048	0.00178297	FDPSP3
ENSG00000275811	2.0252	1.05069	0.27276	3.85206	0.000117129	0.00063699	HTR1DP1
ENSG00000228292	1.58867	1.0505	0.35266	2.97879	0.00289393	0.00953652	AL512604.2
ENSG00000236324	1.37082	1.05024	0.318935	3.29296	0.000991399	0.00389921	AL035634.1
ENSG00000012817	7.64457	1.04969	0.354697	2.9594	0.00308239	0.0100595	KDM5D
ENSG00000173809	154.722	1.04952	0.200141	5.2439	1.57221e-07	2.25944e-06	TDRD12
ENSG00000233733	0.994275	1.04945	0.2543	4.12682	3.67811e-05	0.000237913	H2AZP6
ENSG00000231431	29.6732	1.04943	0.258989	4.05202	5.07771e-05	0.000313571	FAR2P4
ENSG00000259481	2.52834	1.04939	0.250975	4.18126	2.89903e-05	0.000194686	AC012404.1
ENSG00000137392	22.4823	1.04915	0.191664	5.47393	4.40174e-08	7.48501e-07	CLPS
ENSG00000224530	0.682313	1.04852	0.350473	2.99174	0.00277394	0.00921203	PPIAP10
ENSG00000234235	7.26892	1.0484	0.197784	5.30071	1.15352e-07	1.7317e-06	BOK-AS1
ENSG00000250328	8.33838	1.04834	0.220834	4.74719	2.06259e-06	2.03743e-05	AC022101.1
ENSG00000231106	158.107	1.04833	0.183137	5.72432	1.03852e-08	2.1449e-07	LINC01436
ENSG00000274428	1.34509	1.04808	0.282235	3.71351	0.000204405	0.00102325	RNVU1-25
ENSG00000240905	0.743234	1.04795	0.325716	3.21737	0.0012937	0.00486358	RN7SL798P
ENSG00000254176	2.95606	1.04738	0.215815	4.85314	1.2152e-06	1.28627e-05	IGHV3-75
ENSG00000259499	2.18432	1.04713	0.217639	4.81134	1.4992e-06	1.54343e-05	AC090519.2
ENSG00000258162	4.20479	1.04673	0.424505	2.46577	0.0136719	0.0350715	AC069228.1
ENSG00000211662	2950.78	1.04662	0.199223	5.25348	1.4925e-07	2.16388e-06	IGLV3-21
ENSG00000225460	2.03129	1.04659	0.231466	4.52158	6.13791e-06	5.16732e-05	AL590233.1
ENSG00000253586	0.681323	1.04646	0.436762	2.39595	0.0165774	0.0411244	AC067817.1
ENSG00000263980	0.594627	1.0462	0.288179	3.63037	0.000283014	0.00135087	#N/A
ENSG00000224593	0.770179	1.04602	0.359591	2.90892	0.00362685	0.0115461	AC092427.1
ENSG00000229497	1.39175	1.04568	0.222252	4.70492	2.5396e-06	2.43507e-05	AC005189.1
ENSG00000168878	24.7877	1.04567	0.189928	5.50562	3.67866e-08	6.39323e-07	SFTPB
ENSG00000236320	4.22439	1.04566	0.156164	6.6959	2.14349e-11	9.41472e-10	SLFN14
ENSG00000123612	570.267	1.04551	0.14804	7.06232	1.63744e-12	9.41131e-11	ACVR1C
ENSG00000273706	23.6713	1.04538	0.35005	2.98638	0.002823	0.00934719	LHX1
ENSG00000225364	1.39368	1.0452	0.348004	3.0034	0.00266983	0.00891782	ATP6V0E1P1
ENSG00000173200	172.875	1.04513	0.121828	8.57868	9.59718e-18	1.25773e-15	PARP15
ENSG00000132704	52.1787	1.04504	0.188987	5.5297	3.20775e-08	5.67382e-07	FCRL2
ENSG00000257198	0.755478	1.04468	0.277868	3.75962	0.000170171	0.00087551	FAM205BP
ENSG00000278215	1.19821	1.0446	0.450147	2.32058	0.0203096	0.0487207	AP001318.3
ENSG00000254951	11.5732	1.04397	0.209572	4.98146	6.31079e-07	7.45017e-06	AC044810.2
ENSG00000223224	0.998755	1.04357	0.304847	3.42326	0.000618756	0.0026224	SNORD71
ENSG00000248528	1.89193	1.04207	0.292293	3.56515	0.000363652	0.0016742	LINC02058
ENSG00000235299	2.36986	1.04125	0.18885	5.51363	3.51517e-08	6.14361e-07	MRPL53P1
ENSG00000224796	6.95045	1.04124	0.146217	7.1212	1.06992e-12	6.49264e-11	RPL32P1
ENSG00000202566	5.76759	1.04104	0.164864	6.31455	2.7095e-10	8.78414e-09	MIR421
ENSG00000233197	0.682299	1.04096	0.32146	3.23823	0.00120273	0.00457496	TMEM256P1
ENSG00000050730	46.672	1.04064	0.162156	6.41749	1.38539e-10	4.81748e-09	TNIP3
ENSG00000180116	2.19512	1.04053	0.282984	3.67698	0.000236009	0.00115783	C12orf40
ENSG00000211961	41.0395	1.04031	0.208909	4.97972	6.36767e-07	7.50412e-06	IGHV1-45
ENSG00000227914	2.64893	1.0402	0.258886	4.01796	5.87033e-05	0.00035532	AL136979.1
ENSG00000256987	1.07516	1.03956	0.239839	4.33441	1.46154e-05	0.000108571	AC023050.5
ENSG00000002726	125.561	1.03946	0.1748	5.94659	2.73785e-09	6.72888e-08	AOC1
ENSG00000279465	1.61947	1.03894	0.2101	4.945	7.61437e-07	8.72043e-06	AC090950.2
ENSG00000252634	0.944878	1.03886	0.329007	3.15757	0.00159091	0.0057862	RN7SKP219
ENSG00000279629	1.1123	1.0382	0.294478	3.52557	0.000422578	0.00189814	AC048380.3
ENSG00000241354	1.38281	1.03789	0.244775	4.24016	2.23357e-05	0.000155553	AL049874.1
ENSG00000222489	6.86521	1.03769	0.195658	5.30356	1.13565e-07	1.7107e-06	SNORA79B
ENSG00000257226	1.38278	1.03734	0.207022	5.01078	5.4211e-07	6.55764e-06	AC079584.2
ENSG00000244382	1.96781	1.03713	0.29264	3.54405	0.000394038	0.00179316	#N/A
ENSG00000223324	0.768463	1.03697	0.308177	3.36485	0.000765853	0.00314253	RN7SKP273
ENSG00000213886	577.332	1.03666	0.174048	5.95617	2.58212e-09	6.40878e-08	UBD
ENSG00000200842	1.4164	1.03641	0.366993	2.82406	0.0047419	0.0144476	AC018628.1
ENSG00000232474	1.60313	1.0359	0.240212	4.31243	1.6147e-05	0.000117774	NCKAP5-IT1
ENSG00000226599	0.964099	1.03563	0.334619	3.09496	0.0019684	0.0069196	AL450344.2
ENSG00000229569	1.59195	1.03498	0.248364	4.16721	3.08347e-05	0.000205271	AL356753.1
ENSG00000233231	16.3213	1.03493	0.11562	8.95107	3.52062e-19	5.44789e-17	HNRNPA1P49
ENSG00000183778	1436.1	1.03434	0.175917	5.87969	4.11031e-09	9.54793e-08	B3GALT5
ENSG00000281327	1.90784	1.03413	0.208323	4.96404	6.90406e-07	8.03271e-06	LINC01338
ENSG00000203645	1.53889	1.03409	0.187877	5.50407	3.71112e-08	6.43852e-07	LINC00501
ENSG00000211851	0.634696	1.03386	0.299443	3.45261	0.000555189	0.00239512	TRAJ38
ENSG00000271332	2.33947	1.03367	0.224792	4.59832	4.25911e-06	3.78021e-05	AC023206.1
ENSG00000265379	0.950282	1.03358	0.240048	4.30571	1.66449e-05	0.000120682	#N/A
ENSG00000259632	1.75856	1.03319	0.245359	4.21094	2.54307e-05	0.000173917	AC090971.5
ENSG00000280036	1.84212	1.03314	0.285176	3.62284	0.00029139	0.00138674	AC020661.4
ENSG00000206531	0.809787	1.03281	0.322234	3.20515	0.00134992	0.0050363	CD200R1L
ENSG00000225314	0.63312	1.03273	0.315946	3.26869	0.00108046	0.00418318	AC018634.1
ENSG00000226627	5.13667	1.03251	0.200697	5.14463	2.68045e-07	3.56269e-06	SHANK2-AS1
ENSG00000189238	6.50314	1.03249	0.162341	6.35999	2.0177e-10	6.75358e-09	LINC00943
ENSG00000279317	0.735692	1.03236	0.326239	3.16443	0.00155388	0.00567154	AC006994.1
ENSG00000227331	4.59469	1.03115	0.162741	6.33611	2.35636e-10	7.75805e-09	RPL7AP22
ENSG00000254688	1.04297	1.03079	0.414322	2.48788	0.0128505	0.0333129	AC013549.3
ENSG00000249736	1.41698	1.03032	0.320631	3.21342	0.00131163	0.00491851	LINC02242
ENSG00000211810	12.8373	1.02975	0.151803	6.7835	1.17298e-11	5.49388e-10	TRAV29DV5
ENSG00000251389	0.817	1.02973	0.251879	4.08821	4.34709e-05	0.000274347	YTHDF1P1
ENSG00000266965	2.00576	1.02936	0.345955	2.97542	0.00292585	0.00962798	AC090220.1
ENSG00000255159	1.76795	1.02913	0.232448	4.42735	9.5398e-06	7.53612e-05	AC026894.3
ENSG00000176716	1.40757	1.02817	0.203852	5.04372	4.56562e-07	5.6659e-06	OR10AB1P
ENSG00000220695	2.15764	1.02799	0.206895	4.96864	6.74241e-07	7.87423e-06	Z86062.1
ENSG00000124196	2.71053	1.02798	0.195112	5.26868	1.3741e-07	2.01841e-06	GTSF1L
ENSG00000253590	2.52731	1.02696	0.224481	4.57481	4.76652e-06	4.16985e-05	IGLV3-13
ENSG00000279474	1.43569	1.02678	0.290334	3.53656	0.000405368	0.00183414	AC125437.2
ENSG00000274961	2.7235	1.02649	0.194938	5.2657	1.39656e-07	2.04543e-06	#N/A
ENSG00000211674	2.4513	1.02643	0.229912	4.46446	8.02705e-06	6.51508e-05	IGLJ1
ENSG00000173157	13.1635	1.02641	0.258923	3.96417	7.36525e-05	0.000430144	ADAMTS20
ENSG00000251578	2.58277	1.02618	0.198143	5.17898	2.23101e-07	3.05827e-06	TRBV21-1
ENSG00000251370	2.34441	1.02576	0.314965	3.25672	0.00112706	0.00433541	SEMA5A-AS1
ENSG00000227773	2.31599	1.02548	0.219549	4.67086	2.99944e-06	2.79992e-05	ASH1L-IT1
ENSG00000237863	6.91939	1.02485	0.244903	4.18473	2.85507e-05	0.000192087	AL035425.2
ENSG00000100721	88.6371	1.02434	0.218875	4.68003	2.86835e-06	2.70136e-05	TCL1A
ENSG00000237003	0.775483	1.02425	0.254998	4.01667	5.9025e-05	0.000356838	AC126124.2
ENSG00000168685	1628.74	1.02389	0.133136	7.69054	1.46514e-14	1.26496e-12	IL7R
ENSG00000226777	133.4	1.02382	0.1822	5.61922	1.91824e-08	3.64822e-07	FAM30A
ENSG00000270505	0.695717	1.0236	0.333631	3.06807	0.00215443	0.00745885	IGHV1OR15-1
ENSG00000274778	0.615778	1.0228	0.260601	3.92477	8.68141e-05	0.000495015	#N/A
ENSG00000226658	0.888611	1.02214	0.328594	3.11064	0.00186681	0.00661855	RPL23AP30
ENSG00000236745	0.970085	1.02206	0.263321	3.88144	0.000103842	0.000575146	YRDCP2
ENSG00000211876	0.635022	1.02173	0.36148	2.82653	0.00470554	0.0143521	TRAJ13
ENSG00000259628	3.98646	1.02131	0.147294	6.93385	4.09533e-12	2.12329e-10	AC007000.4
ENSG00000171060	0.924595	1.02102	0.353695	2.88672	0.00389284	0.0122369	C8orf74
ENSG00000253245	0.941428	1.02094	0.387398	2.63537	0.00840465	0.0234318	MTND1P36
ENSG00000217482	0.906089	1.02065	0.313093	3.2599	0.0011145	0.00429006	HMGB1P17
ENSG00000225711	1.56254	1.02053	0.288476	3.53764	0.000403724	0.00182893	AL512326.3
ENSG00000259092	3.89738	1.02046	0.169665	6.01455	1.80389e-09	4.64425e-08	TRAV30
ENSG00000233012	2.50311	1.02042	0.187471	5.44308	5.23669e-08	8.72414e-07	HDAC1P2
ENSG00000258891	10.4619	1.02018	0.128445	7.94256	1.98055e-15	1.91087e-13	AC005480.1
ENSG00000184502	0.911653	1.0198	0.370954	2.74913	0.00597528	0.0175375	GAST
ENSG00000253481	11.8173	1.0196	0.226802	4.49553	6.93953e-06	5.746e-05	IGKV1OR22-1
ENSG00000215009	20.2303	1.01922	0.147941	6.88939	5.60306e-12	2.83914e-10	ACSM4
ENSG00000211660	2596.44	1.01875	0.189293	5.38185	7.37262e-08	1.17242e-06	IGLV2-23
ENSG00000212391	0.897304	1.01792	0.289848	3.51192	0.00044488	0.00198146	AC073149.1
ENSG00000258654	3.31906	1.01764	0.222326	4.57727	4.71094e-06	4.12905e-05	AC026495.1
ENSG00000248222	3.60252	1.01726	0.224817	4.52484	6.04406e-06	5.10862e-05	AC011389.1
ENSG00000262265	2.01265	1.01701	0.223298	4.55447	5.25184e-06	4.53233e-05	AC002558.3
ENSG00000279707	2.21358	1.0168	0.226259	4.49394	6.99162e-06	5.78318e-05	AC120349.3
ENSG00000154258	609.874	1.01645	0.125046	8.12862	4.34213e-16	4.64619e-14	ABCA9
ENSG00000200834	1.62271	1.01629	0.286469	3.54766	0.000388672	0.00177416	AL139113.1
ENSG00000238087	0.887201	1.01592	0.364083	2.79034	0.00526533	0.015776	FMO8P
ENSG00000261704	3.90173	1.015	0.234543	4.32757	1.50766e-05	0.000111319	IGHV1OR16-1
ENSG00000229992	1.71314	1.01433	0.263301	3.85236	0.000116987	0.000636302	HMGB3P9
ENSG00000258044	4.40082	1.01415	0.18467	5.49168	3.98126e-08	6.85107e-07	AC073569.1
ENSG00000241120	5.99414	1.01407	0.151234	6.70532	2.00959e-11	8.88482e-10	HMGN1P8
ENSG00000231682	2.1021	1.014	0.213724	4.74443	2.09096e-06	2.06198e-05	LINC01891
ENSG00000234142	1.57121	1.01357	0.224312	4.51858	6.22557e-06	5.22692e-05	LINC01675
ENSG00000231490	1.08114	1.01343	0.362433	2.7962	0.00517069	0.015541	RPL7L1P2
ENSG00000279128	0.510564	1.01333	0.424889	2.38494	0.017082	0.042189	AC078925.2
ENSG00000257634	11.0345	1.01305	0.342365	2.95897	0.0030867	0.0100703	AC079310.1
ENSG00000207642	0.900414	1.01262	0.291804	3.47019	0.000520082	0.00226652	MIR571
ENSG00000256197	0.887728	1.0124	0.431502	2.34623	0.0189645	0.0460124	TSPAN9-IT1
ENSG00000136573	94.8064	1.01221	0.188817	5.36082	8.28446e-08	1.29642e-06	BLK
ENSG00000207128	0.473294	1.01209	0.372817	2.7147	0.00663351	0.0191784	RNU6-729P
ENSG00000162931	257.353	1.01173	0.139389	7.25829	3.92009e-13	2.65517e-11	TRIM17
ENSG00000243609	1.35807	1.01154	0.230051	4.39702	1.09748e-05	8.50897e-05	RPS2P44
ENSG00000249019	1.93023	1.01128	0.264701	3.82048	0.000133195	0.000707623	AC108471.1
ENSG00000265933	31.9004	1.01093	0.333486	3.03141	0.00243411	0.00826036	LINC00668
ENSG00000220392	2.95332	1.01089	0.21631	4.67333	2.96354e-06	2.7722e-05	FCF1P5
ENSG00000272395	2.48353	1.01062	0.251489	4.01856	5.85542e-05	0.000354608	IFNL4
ENSG00000263639	473.474	1.01049	0.219896	4.5953	4.32124e-06	3.83197e-05	MSMB
ENSG00000273513	0.619193	1.01001	0.384809	2.62469	0.0086727	0.0240491	TBC1D3K
ENSG00000244671	1.47551	1.00972	0.220468	4.57991	4.65166e-06	4.08982e-05	RN7SL280P
ENSG00000272533	3.0792	1.00895	0.19952	5.0569	4.26126e-07	5.34258e-06	SNORA28
ENSG00000251922	0.637684	1.00884	0.24149	4.17757	2.94641e-05	0.000197374	AL137186.3
ENSG00000229590	2.22132	1.00852	0.180448	5.58901	2.28369e-08	4.24191e-07	MSX2P1
ENSG00000259337	33.3293	1.00792	0.207409	4.8596	1.17621e-06	1.25291e-05	IGHV1OR15-2
ENSG00000272211	15.4698	1.00784	0.141838	7.10555	1.19843e-12	7.15375e-11	AC114760.2
ENSG00000267920	2.02402	1.00783	0.198169	5.08571	3.66249e-07	4.69726e-06	SNX6P1
ENSG00000265612	1.80159	1.00735	0.284866	3.53623	0.000405883	0.00183565	MIR4539
ENSG00000206887	0.488493	1.00733	0.388395	2.59356	0.00949869	0.0259233	RNU6-1008P
ENSG00000273962	0.869176	1.00731	0.360882	2.79123	0.00525074	0.015737	IGKV2-40
ENSG00000250629	2.74737	1.00678	0.19774	5.09143	3.55371e-07	4.57378e-06	AC091435.2
ENSG00000115085	347.066	1.00669	0.130397	7.72021	1.16135e-14	1.01354e-12	ZAP70
ENSG00000248505	1.07534	1.00657	0.415795	2.42083	0.0154851	0.0389382	LINC02380
ENSG00000271086	4.70903	1.00526	0.194652	5.16441	2.41196e-07	3.26032e-06	NAMA
ENSG00000271100	0.738257	1.00522	0.39233	2.56217	0.0104019	0.0279205	AP000753.3
ENSG00000248885	1.68566	1.00505	0.256811	3.91358	9.09383e-05	0.000514877	AC118465.1
ENSG00000167754	1731.46	1.00492	0.252042	3.9871	6.68848e-05	0.000396373	KLK5
ENSG00000218549	34.7746	1.00439	0.327914	3.06296	0.0021916	0.00756021	OR4K12P
ENSG00000241294	383.006	1.00421	0.19519	5.14477	2.6785e-07	3.56127e-06	IGKV2-24
ENSG00000183844	857.727	1.00361	0.196414	5.10965	3.22763e-07	4.19978e-06	FAM3B
ENSG00000183813	222.459	1.00341	0.12508	8.0222	1.03869e-15	1.04736e-13	CCR4
ENSG00000265142	9.02421	1.00322	0.175125	5.72858	1.01275e-08	2.09814e-07	MIR133A1HG
ENSG00000268873	1.51059	1.0024	0.265477	3.77584	0.000159467	0.000828278	AC022601.1
ENSG00000172724	1192.12	1.0017	0.178112	5.62399	1.86595e-08	3.5749e-07	CCL19
ENSG00000243675	3.26698	1.00166	0.168505	5.94441	2.77463e-09	6.81095e-08	AC080013.2
ENSG00000211749	3.33856	1.00161	0.19822	5.053	4.34927e-07	5.44275e-06	TRBV23-1
ENSG00000199161	2.36803	1.0016	0.200108	5.00528	5.57803e-07	6.71517e-06	MIR126
ENSG00000271417	2.65935	1.00145	0.195725	5.11663	3.11045e-07	4.06703e-06	#N/A
ENSG00000211930	2.78884	1.00132	0.273419	3.66223	0.000250027	0.0012146	IGHD3-3
ENSG00000215319	1.42563	1.00132	0.243565	4.11111	3.9376e-05	0.000251903	EIF5P1
ENSG00000270809	1.10286	1.00128	0.263264	3.80332	0.00014277	0.000751942	CHCHD2P11
ENSG00000211643	4.89732	1.00103	0.170318	5.87746	4.16616e-09	9.66093e-08	IGLV5-52
ENSG00000235677	11.1937	1.00092	0.121644	8.22831	1.89872e-16	2.13981e-14	NPM1P26
ENSG00000234073	1.30621	1.00056	0.259156	3.86085	0.000112991	0.000617745	AC011816.1
ENSG00000236065	2.88247	1.0004	0.212191	4.71461	2.4217e-06	2.33875e-05	AL020995.1
ENSG00000265110	0.876459	1.00028	0.316135	3.16411	0.0015556	0.00567678	MIR4731
ENSG00000261632	1.92883	1.00023	0.231259	4.32515	1.52431e-05	0.000112284	AC022872.1
ENSG00000196109	83.2504	1.00017	0.175563	5.6969	1.22006e-08	2.47289e-07	ZNF676

## Sheet: Table S8
Supplementary Table 8
Enriched KEGG pathways in low vs high ALKBH5 expression in BC patients. Significantly enriched pathways are highlighted in grey and in bold
KEGG Pathways
Top 10 enriched pathways with upregualted DEGs with low ALKBH5 expression
geneSet	description	size	overlap	expect	Ratio	FDR p-value
hsa04060	Cytokine-cytokine receptor interaction	294	12	2.79475	4.29376	0.00574371
hsa00350	Tyrosine metabolism	36	4	0.342214	11.6886	0.0572154
hsa04742	Taste transduction	83	5	0.788995	6.33718	0.119558
hsa04610	Complement and coagulation cascades	79	4	0.750971	5.32644	0.537103
hsa00071	Fatty acid degradation	44	3	0.418262	7.17254	0.537898
hsa04657	IL-17 signaling pathway	93	4	0.884054	4.52461	0.630165
hsa04630	JAK-STAT signaling pathway	162	5	1.53997	3.24683	0.71685
hsa04977	Vitamin digestion and absorption	24	2	0.228143	8.76643	0.71685
hsa04950	Maturity onset diabetes of the young	26	2	0.247155	8.09209	0.71685
hsa00830	Retinol metabolism	67	3	0.636899	4.71032	0.71685
Signficantly enriched pathways with downregulated DEGs with low ALKBH5 expression
geneSet	description	size	overlap	expect	Ratio	FDR p-value
hsa04080	Neuroactive ligand-receptor interaction	277	24	4.74709	5.05573	1.05227e-08
hsa04724	Glutamatergic synapse	114	13	1.95368	6.65413	9.70426e-06
hsa05033	Nicotine addiction	40	8	0.6855	11.6703	3.15088e-05
hsa04713	Circadian entrainment	96	9	1.6452	5.47046	0.00277265
hsa04723	Retrograde endocannabinoid signaling	148	11	2.53635	4.33694	0.00277265
hsa04730	Long-term depression	60	7	1.02825	6.80768	0.0036339
hsa04728	Dopaminergic synapse	131	9	2.24501	4.00889	0.0182081
hsa04726	Serotonergic synapse	115	8	1.97081	4.05924	0.0310517
hsa05034	Alcoholism	180	10	3.08475	3.24175	0.0337074
hsa05031	Amphetamine addiction	68	6	1.16535	5.14867	0.0337074
hsa05030	Cocaine addiction	49	5	0.839738	5.95424	0.0422308
hsa05014	Amyotrophic lateral sclerosis (ALS)	51	5	0.874013	5.72074	0.0463338
hsa00980	Metabolism of xenobiotics by cytochrome P450	76	6	1.30245	4.6067	0.0463338
hsa04024	cAMP signaling pathway	199	10	3.41036	2.93224	0.0495233
